# Supplementary material for: Evaluation of COVID-19 ECHO training program for healthcare workers in India - A Mixed-Method Study
Source: BMC Health Serv Res. 2022 Jul 8;22:883. doi: 10.1186/s12913-022-08288-5 (PMC9264289; doi:10.1186/s12913-022-08288-5)
Supplement: Supplementary file 4 — Additional file 4. [file 12913_2022_8288_MOESM4_ESM.xlsx]

## Sheet: Quotation Manager
ID	Quotation Name	Quotation Content	Comment	Codes	Reference	Modified by
1:1	It is to a great extent very advantageous and we are able to deliver m…	It is to a great extent very advantageous and we are able to deliver most of the theoretical part and even practical aspects maybe by video demonstration		Benefits	3785 - 3938	nivedita
1:2	Issues like connectivity many times it gets disrupted and once it happ…	Issues like connectivity many times it gets disrupted and once it happens to the speaker when they are doing remote session the speaker didn’t realize that he or she has been disconnected. That is another problem we used to face in the session		Challenges_technology	4422 - 4664	nivedita
1:3	the visual understanding of whether they are listening to our training…	the visual understanding of whether they are listening to our training is not possible also. Many at times they will switch off the video connection.		Challenges_technology	5058 - 5206	nivedita
1:5	there are many trainees which becomes lengthy in physical, so maybe we…	there are many trainees which becomes lengthy in physical, so maybe we can combine like hybrid session where you have some degree of remote learning coupled with physical part. That will again act like a good platform for us		Scalability_ECHO sessions Suggestion_ECHO sessions	6015 - 6239	nivedita
1:6	The reach of latest technology or information reach is much better tha…	The reach of latest technology or information reach is much better than when you are doing physical training		Benefits	6400 - 6507	nivedita
1:7	It allows a large number of people to participate at the same time. Ac…	It allows a large number of people to participate at the same time. Accessibility to for the trainer to access so many people		Opportunity	7131 - 7255	nivedita
1:8	definitely many people have compared with change in behaviour, change…	definitely many people have compared with change in behaviour, change in practice, that is there.		Outcomes_training	7517 - 7614	nivedita
1:9	I find that connectivity between the trainer and the trainee is not th…	I find that connectivity between the trainer and the trainee is not there		Experience	5683 - 5756	nivedita
1:10	presence of good stable connectivity is an important thing in the prog…	presence of good stable connectivity is an important thing in the program which we might have to ensure and both care.		Suggestion_ECHO sessions	4737 - 4855	nivedita
2:1	It leads to our knowledge sharing. Without going anywhere simply sitti…	It leads to our knowledge sharing. Without going anywhere simply sitting in their place getting knowledge about the program, some kind of information. The approach is very easy for the training purpose.		Benefits_ECHO sessions	3197 - 3399	nivedita
2:2	It was very useful for the participants to tackle and handle the pande…	It was very useful for the participants to tackle and handle the pandemic in their field.		Motivation	3969 - 4058	nivedita
2:3	It gives unique knowledge to between the participants and the facilita…	It gives unique knowledge to between the participants and the facilitator.	It gives unique knowledge transformation between Participants and the facilitators	Learning	5823 - 5897	nivedita
2:4	through our training we can give a standard thing and will give a stan…	through our training we can give a standard thing and will give a standardized protocol so they can follow that.		Applied learning	6557 - 6668	nivedita
2:5	after the session even the PS Medical Officer having a confident to se…	after the session even the PS Medical Officer having a confident to see in primary level after multiple cases. So, this kind of change can be ushered.		Behaviour change	8004 - 8155	nivedita
2:6	we can’t see the people. Its larger kind of audience so that kind of i…	we can’t see the people. Its larger kind of audience so that kind of interaction is a barrier		Barriers	8605 - 8697	nivedita
2:7	You can share the knowledge even thousand ten thousand like that peopl…	You can share the knowledge even thousand ten thousand like that people in a single time. It is a very good thing to share the knowledge		Benefits_ECHO sessions	8781 - 8917	nivedita
2:8	Some have got inspired, some know that this can of thing we can do lik…	Some have got inspired, some know that this can of thing we can do like that. So they are having the knowledge		Motivation	9621 - 9730	nivedita
2:10	We can consider through ECHO and we have to do practical and do some p…	We can consider through ECHO and we have to do practical and do some practical sessions.		Suggestion_ECHO sessions	10017 - 10104	nivedita
2:11	some training is very difficult to do in ECHO for that we have to find…	some training is very difficult to do in ECHO for that we have to find any advance in that co-model further we can sustain the thing.		Sustainability_ECHO model	10111 - 10243	nivedita
2:12	Sometimes you won’t share the videos and voices. So now you can also s…	Sometimes you won’t share the videos and voices. So now you can also share the videos and voices.		Suggestion_ECHO sessions	10706 - 10803	nivedita
2:13	we will have more sessions with ECHO platform and sharing the knowledg…	we will have more sessions with ECHO platform and sharing the knowledge we can evaluation based on this kind of studies also so we can know how the people’s feedback on it.		Suggestion_ECHO sessions	9311 - 9482	nivedita
2:14	you don’t have eye contact with the participants then the facilitator…	you don’t have eye contact with the participants then the facilitator can get bore they deciding nor not, they don’t know na?		Challenge_model	10870 - 10994	nivedita
3:1	It was a challenge to me to adopt to this system and how they interact…	It was a challenge to me to adopt to this system and how they interacted.		Challenge_model	4141 - 4215	nivedita
3:2	some issues with the connectivity and particularly with the audio part…	some issues with the connectivity and particularly with the audio part.		Challenges_technology	4988 - 5060	nivedita
3:3	Of course, they have learnt, it is quite understandable they have lear…	Of course, they have learnt, it is quite understandable they have learnt some of the things		Learning	6364 - 6455	nivedita
3:4	some of the people have sent their messages to me {10:00} that after l…	some of the people have sent their messages to me {10:00} that after listening to you on this particular topic I could manage with this thing.		Outcomes_training	7654 - 7795	nivedita
3:5	there are issues and there are situation the ECHO platform is definite…	there are issues and there are situation the ECHO platform is definitely good.		Experience	8899 - 8977	nivedita
3:6	After pandemic as you say we have to see how things work out, and is i…	After pandemic as you say we have to see how things work out, and is it at all possible to go back if not to the original extent at least to some extent and then decide on their way to continue them.		Scalability_ECHO sessions	9736 - 9934	nivedita
3:8	one thing is you don't you know whether they are really listening to y…	one thing is you don't you know whether they are really listening to you or there just signed in watch the video and then keep doing something else. That is also a possibility. I don't know whether you will be able to do something so that even if they close the video I mean you should		Suggestion_ECHO sessions	10116 - 10400	nivedita
3:9	give us some mechanism or some technological help by this we will be a…	give us some mechanism or some technological help by this we will be able to include a greater number of people into interaction		Suggestion_ECHO sessions	11470 - 11597	nivedita
3:10	check on the audio I am not very happy with the audios. there are prob…	check on the audio I am not very happy with the audios. there are problems. I don't know if it's due to the connectivity or due to the inherent mechanism to the transmission		Challenges_technology	11791 - 11963	nivedita
3:12	these things will be more useful. {12:00} ask me everybody to come to…	these things will be more useful. {12:00} ask me everybody to come to Chennai or to some other place and then train to teach them everything, so that kind of thing will definitely evolve		Benefits	9171 - 9356	nivedita
4:1	Their platform was very user friendly active participation. An interac…	Their platform was very user friendly active participation. An interaction with each other.		Experience	1316 - 1406	nivedita
4:2	Then came the part where professionals from outside the country shared…	Then came the part where professionals from outside the country shared their experiences in their respective countries.		Benefits_ECHO sessions	2022 - 2141	nivedita
4:4	Omega Nian psychiatrist from Pakistan who are sharing their experience…	Omega Nian psychiatrist from Pakistan who are sharing their experience as we know the WHO Pakistan model was one of the best models to be followed by respective countries.		Opportunity_learning	3057 - 3228	nivedita
4:5	we have never given online consultations earlier.Now after the questio…	we have never given online consultations earlier.Now after the questions and during these coaches, we are regularly giving online consultation that directly helps in our practice.		Applied learning	3598 - 3776	nivedita
4:6	after the training when he started the online consultations, we are be…	after the training when he started the online consultations, we are being able to maintain regular and on time follow-ups.		Applied learning Behaviour change	4508 - 4630	nivedita
4:7	The time management was recently constraints that cost is not.	The time management was recently constraints that cost is not.		Challenge_model	6038 - 6100	nivedita
4:8	a big motivating factor because they are sharing their experience so t…	a big motivating factor because they are sharing their experience so that we can enrich our own experience and expertise that is self motivated to participate in pulses.		Motivation	6461 - 6630	nivedita
4:9	I think that the current scenario it has become more relevant to reach…	I think that the current scenario it has become more relevant to reach out.So this is going to be the way instead of being an appearance.		Scalability_ECHO sessions	7019 - 7156	nivedita
4:10	we have to sustain our efforts through these outputs.Program.Like we s…	we have to sustain our efforts through these outputs.Program.Like we said, the vaccination we need boost session and otherwise.We will change with time.So periodical and timely follow up		Suggestion_ECHO sessions	7524 - 7709	nivedita
4:11	I think I've become more emphatic.	I think I've become more emphatic.		Behaviour change	8145 - 8179	nivedita
4:12	And that empathy has increased after participation in this platform.	And that empathy has increased after participation in this platform.		Behaviour change	8221 - 8288	nivedita
4:13	my empathy level has increased that I can see in my interaction with t…	my empathy level has increased that I can see in my interaction with that patients ineffective and I got a feedback also from my colleagues and other people also earlier I was little bit robotic I have now become more human.		Behaviour change	8599 - 8823	nivedita
4:14	Now I am looking into the psychosocial aspects also equally equally im…	Now I am looking into the psychosocial aspects also equally equally important part, maybe the context and the reason is coming from patients bigger sustaining factors.		Outcomes_training	9284 - 9451	nivedita
4:15	in that case therapies you know please if it ispossible for then diffe…	in that case therapies you know please if it ispossible for then different ethical issues like live demonstrations instead of case studies, right? Any audio or video by hiding the identity.		Scalability_ECHO sessions Suggestion_ECHO sessions	9870 - 10059	nivedita
5:1	I indeed recognized the importance of palliative care and I had no tra…	I indeed recognized the importance of palliative care and I had no training in it in my MBBS like all five-and-a-half years.		Motivation	4368 - 4492	nivedita
5:2	the sessions were very, well designed and actually after whole year of…	the sessions were very, well designed and actually after whole year of doing a lot of online sessions, I found the ECHO system to be very good technically also.		Experience	5222 - 5382	nivedita
5:3	they took the palliative care expert, like you know, the Oxford one, b…	they took the palliative care expert, like you know, the Oxford one, but though actually condensed it into material which will be relevant to the pandemic situation and which you can easily pass on to young doctors who had no idea about palliative care.		Benefits_ECHO sessions	5825 - 6077	nivedita
5:4	they showed a booklet on like what you have to practically do and then…	they showed a booklet on like what you have to practically do and then an app also, so that App was very useful, I shared it with my friends who did not take the course at that time.		Experience_training resources	6375 - 6557	nivedita
5:5	You directly click on the symptom and then you get in very simple term…	You directly click on the symptom and then you get in very simple terms that what to do and what not to do, apparently read through, but we had no idea until the course.		Learning	6721 - 6889	nivedita
5:6	I was comfortably asking questions.	I was comfortably asking questions.		Opportunity _interactions	8780 - 8814	nivedita
5:7	I think so weekly session would be good. Once a week you know.	I think so weekly session would be good. Once a week you know.		Suggestion_ECHO sessions	11566 - 11628	nivedita
5:8	I knew they would be best in the field and very niche field in India a…	I knew they would be best in the field and very niche field in India and it wasn’t disappointing at all.		Experience_Trainers	11999 - 12103	nivedita
5:9	That was very good, it was very practical and it met my expectations.	That was very good, it was very practical and it met my expectations.		Expectations	12134 - 12202	nivedita
5:10	it was quite smooth and if we had any issues or any questions also, th…	it was quite smooth and if we had any issues or any questions also, then there was this person, a coordinator		Opportunity _interactions	12803 - 12912	nivedita
5:11	I ended up sharing the material and asked about the people also, so ev…	I ended up sharing the material and asked about the people also, so even people outside of my organizations and within mine also benefited from it		Benefits_ECHO sessions	14458 - 14603	nivedita
5:13	it was very helpful interacting with people from all over the country…	it was very helpful interacting with people from all over the country with experts from NIMHANS all the cases we had.		Benefits_ECHO sessions	14931 - 15048	nivedita
5:14	, it was really helpful in gaining confidence enough you know so write…	, it was really helpful in gaining confidence enough you know so write on prescription of psychiatric drugs.		Applied learning	16061 - 16168	nivedita
5:15	a program like EHCO if it could get CME Credit, I think more people wi…	a program like EHCO if it could get CME Credit, I think more people will also participate and that money also which they invested will go in a better place		Scalability_ECHO sessions Suggestion_ECHO sessions	18051 - 18206	nivedita
5:16	it is actually a very good model for a population which have access to…	it is actually a very good model for a population which have access to online training, but like we cannot really travel the way through the Kerala or to Bangalore.		Experience	19470 - 19633	nivedita
6:1	Those sessions were very good I myself joined it and we gained a lot f…	Those sessions were very good I myself joined it and we gained a lot from these sessions because it was case discussions also and Saturday sessions there were advanced cases were also discussed		Benefits_ECHO sessions Learning	4636 - 4828	nivedita
6:2	I think whatever they wanted to convey the course conveyed well then i…	I think whatever they wanted to convey the course conveyed well then it went on the admins also how much they put it into practice.		Experience_Trainers	7019 - 7149	nivedita
6:3	That was open. Everybody was free to ask questions. They were free to…	That was open. Everybody was free to ask questions. They were free to put it on the check box also otherwise also two ask		Opportunity _interactions	8086 - 8206	nivedita
6:4	No, that was not much of a problem because everybody has got net conne…	No, that was not much of a problem because everybody has got net connection these days. So that was not much of a problem.		Technical issues	8887 - 9009	nivedita
6:5	They were very good and they were very well informed.	They were very good and they were very well informed.		Experience_Trainers	9599 - 9653	nivedita
6:6	The presentations were also good we could come to know what was being…	The presentations were also good we could come to know what was being carried out, how cases are being managed		Experience_training resources	9738 - 9847	nivedita
6:7	That is all we are able, that is better arrangements and diagnostics t…	That is all we are able, that is better arrangements and diagnostics that we can do.		Applied learning	13506 - 13589	nivedita
6:8	one thing is there that you can improve it in the ECHO training make i…	one thing is there that you can improve it in the ECHO training make it compulsory for everybody to switch on the videos.		Suggestion_ECHO sessions	15492 - 15612	nivedita
6:9	Interaction between the trainer and the trainee. That is much more in…	Interaction between the trainer and the trainee. That is much more in the physical training		Challenge_model	15389 - 15479	nivedita
7:1	The best thing is the topic. That's very interesting topic [indiscerni…	The best thing is the topic. That's very interesting topic [indiscernible] [00:03:24] and the faculties are not only from India, international faculties and they have a, what I can say they have good faculty, they are sharing different talks, different ideas,		Experience with the program	3018 - 3276	nivedita
7:2	each and every session they have -- two faculties are there, one facul…	each and every session they have -- two faculties are there, one faculty will be presenting and the second will assist the first faculty.		Experience with the program	3459 - 3596	nivedita
7:3	not only for the healthcare workers, it is also for the paramedical pe…	not only for the healthcare workers, it is also for the paramedical persons also, we have a good - great positive responses. It is a free-of-cost course, we are giving a certificate and/or costing.		Impact of the COVID ECHO program	4144 - 4341	nivedita
7:4	We are only -- not only talking about the medical aspects, sometimes a…	We are only -- not only talking about the medical aspects, sometimes a psychological aspects intervention, and symptom control		Benefits of the COVID ECHO program	5554 - 5679	nivedita
7:5	We're giving a good platform to interact with each other, because they…	We're giving a good platform to interact with each other, because they can communicate each other in their social media. Personally, we are creating some social WhatsApp group		Benefits of the COVID ECHO program Opportunity _interactions	6304 - 6478	nivedita
7:6	, they can directly contact with their faculties or otherwise, they ca…	, they can directly contact with their faculties or otherwise, they can convey their message to us, we will forward to the respective faculty and get the feedback from that or feedback or any suggestion or anything, we are conveying to the participants.		Benefits of the COVID ECHO program Opportunity _interactions	6518 - 6771	nivedita
7:7	Yes, yes. Definitely, because the sessions are especially related with…	Yes, yes. Definitely, because the sessions are especially related with the palliative care hospitals that COVID-19 institution.		Impact of the COVID ECHO program	7589 - 7715	nivedita
7:8	Not only for this COVID-related training, they are interested with thi…	Not only for this COVID-related training, they are interested with this some palliative training that is conducted by us, with the help of this ECHO India, they contacted us and really because N number of participants have attended this session.		Changes after ECHO sessions	9025 - 9271	nivedita
7:9	Because they are interested in our team that our system, how we are te…	Because they are interested in our team that our system, how we are teaching that ECHO India, and the faculties, they are delivering the sessions,		Changes after ECHO sessions	9325 - 9470	nivedita
7:10	Yeah. Actually, we have some barriers, first one is the time, I think.	Yeah. Actually, we have some barriers, first one is the time, I think.		Challenges	10259 - 10329	nivedita
7:11	And I do think it's not suitable time for the healthcare workers. Most…	And I do think it's not suitable time for the healthcare workers. Most of them are on duty time.		Challenges	10470 - 10566	nivedita
7:12	we can change the time with our faculty staff where from which we have…	we can change the time with our faculty staff where from which we have this time only the faculty.		Suggestion_ECHO sessions	10602 - 10701	nivedita
7:13	That is day by day this is increasing, our officials those who are par…	That is day by day this is increasing, our officials those who are participating, we are widening our courses.		Sustainability_ECHO model	11380 - 11489	nivedita
7:14	Oh, yeah, yeah. Sustainability 100% it is there.	Oh, yeah, yeah. Sustainability 100% it is there.		Sustainability_ECHO model	11719 - 11766	nivedita
7:15	we are conducting some programs, some certification program in palliat…	we are conducting some programs, some certification program in palliative care for some state people. It’s our free-of-cost program. These type of courses, I think, much more effective.		Suggestion_ECHO sessions	13477 - 13663	nivedita
8:1	.Normally we have groups now.We have groups now.Like the psychiatric s…	.Normally we have groups now.We have groups now.Like the psychiatric session was.Mainly by my friend, he gets, I get it so he put it in our college group.		Source of information for the program	3620 - 3773	nivedita
8:2	So, it was good experience knowledge increased So when the sessions at…	So, it was good experience knowledge increased So when the sessions attending the sessions are hearing different people views and taking part. Personally, it was good experience actually, and knowledge increased. Moreover, meeting each other, we got a little bonding happen. So, we are mentally little happy.		Experience with the program	5131 - 5439	nivedita
8:3	It was more like a bonding happen between the people giving courage to…	It was more like a bonding happen between the people giving courage to each other. How to find out any other? And exposure control. Yeah yeah, psychological upliftment also was there.		Benefits of the COVID ECHO program	6600 - 6783	nivedita
8:4	Like in general sort of but not below. Hold up. Not below that. Here e…	Like in general sort of but not below. Hold up. Not below that. Here everybody tried their level best to do the best.		Expectations	7326 - 7443	nivedita
8:5	.I feel very happy when that international was conducted from the UK.A…	.I feel very happy when that international was conducted from the UK.Actually Okay, basically I was picked up by team expect that I had picked up and asked to give my views and also like that was very good experience for me.		Experience with the program Opportunity _interactions	7785 - 8009	nivedita
8:6	Internet connectivity problem is there at both ends. Sometimes it goes…	Internet connectivity problem is there at both ends. Sometimes it goes from there as well.		Challenges	9219 - 9309	nivedita
8:7	Yeah. Yeah, yeah it was good. I like it. Okay cause mostly senior peop…	Yeah. Yeah, yeah it was good. I like it. Okay cause mostly senior people and experts only.		Experience_Trainers	10415 - 10505	nivedita
8:8	They also said so today also one incident happened, so I was like ment…	They also said so today also one incident happened, so I was like mentally prepared. I know how to go forward and.What advice is to give them , for it is not in my control than I will immediately call the respective Department accordingly.		Learning	12075 - 12314	nivedita
8:9	suddenly people are thinking Corona is nothing like because of neglige…	suddenly people are thinking Corona is nothing like because of negligence now. Corona is spreading very by right, right, right? People are so, uh, so I think. Educating the people.		Topics to cover in future sessions	14015 - 14197	nivedita
8:10	I think educating the public is important.	I think educating the public is important.		Suggestion_ECHO sessions	15481 - 15523	nivedita
9:1	First session we had got email from Echo India and form that we came t…	First session we had got email from Echo India and form that we came to know and then continuation was there from that on.		Source of information for the program	2184 - 2305	nivedita
9:2	When we open the email there is tagline training for covid for Phanati…	When we open the email there is tagline training for covid for Phanatic’s care, so I liked that.		Source of information for the program	2440 - 2535	nivedita
9:3	Their presentation was good, and speakers was good, and they explained…	Their presentation was good, and speakers was good, and they explained well, and it was good sessions.		Experience with the program	2711 - 2812	nivedita
9:4	session was done in afternoon if they could have done in evening after…	session was done in afternoon if they could have done in evening after 7 there could be more participants I had my colleagues who were busy in afternoon and they couldn’t attend the session.		Challenges	2918 - 3108	nivedita
9:5	I felt the session was interactive and it could be extended for 10-15m…	I felt the session was interactive and it could be extended for 10-15mns more too.		Suggestion_ECHO sessions	3669 - 3751	nivedita
9:6	If it is knowledge upgradation than it should be twice in one month li…	If it is knowledge upgradation than it should be twice in one month like 2nd or 4th Saturday so people can comfortably join.		Suggestion_ECHO sessions	4142 - 4266	nivedita
9:7	what I thought it was better than that.	what I thought it was better than that.		Expectations	4461 - 4500	nivedita
9:8	they were very knowledgeable, and they explained us very well on lot o…	they were very knowledgeable, and they explained us very well on lot of things we were not aware of. This pandemic situation is new to our generation.		Experience_Trainers	5474 - 5623	nivedita
9:9	It was informative, and we learned many new things and this one thing…	It was informative, and we learned many new things and this one thing that if there is accreditation was was not there		Experience_training resources	6730 - 6849	nivedita
9:10	Yes, very much received whatever I learned I used it. I did and we run…	Yes, very much received whatever I learned I used it. I did and we run a program for Assam Police project we had run that is called Covid sentinel to provide service to home quarantine people physically I worked on this project and I got good benefits out of it.		Learning	7132 - 7395	nivedita
9:11	There were people there who needed this service that time I did not kn…	There were people there who needed this service that time I did not knew how to provide service to home quarantine people and what has to be done than from our organization there was tie up of this police and from there how to provide them service and with video conference. How to interact with them in our practice interacting through video conference is a very new thing form there we got an idea…		Impact of the COVID ECHO program	7501 - 7933	nivedita
9:12	Clinical knowledge you must take physically online sessions is very di…	Clinical knowledge you must take physically online sessions is very difficult to gain such knowledge in my organization para medical staff 1-2 also joined so that must be done in ICU They have only visualized clinically contact session should be there so clinically I can’t say it’s not benefitted but clinically contact session 100% we have gain benefit this is difficult to say.		Comparing COVID ECHO online & physical training	8193 - 8575	nivedita
9:13	I like to enhance my medical knowledge and this field of medical scien…	I like to enhance my medical knowledge and this field of medical science and the field I am currently working in is Phanatic care in that, field is new this Phanatic field and there is no other source of gaining knowledge efficiently. I can provide service and this field is new and pandemic situation is also new.		Motivation to join the program	8992 - 9308	nivedita
9:14	Competition is increasing day by day so if person must gain knowledge…	Competition is increasing day by day so if person must gain knowledge and like I am in Assam, Delhi or Mumbai going physically to learn all this leaving your practice for 10-15 days is not possible. Here you are sitting at home and gaining knowledge, and this is very good we are utilizing time and options available to gain knowledge		Benefits of the COVID ECHO program	9865 - 10199	nivedita
9:15	Echo system that I sone thing like publicity should be done and most o…	Echo system that I sone thing like publicity should be done and most of my colleagues didn’t knew about this so local medica association should be given notifications of such programmes. And there is this programme and this will expand, and health care staff and medical professional can gain advantage for this programme		Future of the program	10586 - 10907	nivedita
10:1	Actually, I have I been in several you know WhatsApp group. Through c…	Actually, I have I been in several you know WhatsApp group. Through common friends {03:09} so they added me in the group actually that is how. I don't exactly remember who was that friend of mine...		Source of information for the program	2727 - 2928	nivedita
10:2	Actually I look at the topics and all I saw it was relevant to what I…	Actually I look at the topics and all I saw it was relevant to what I am practicing at the moment specially during Covid times, patient numbers was less, and you know like lot of concern and things like that would help and it does help yeah.		Motivation to join the program	3157 - 3398	nivedita
10:3	It was very informative and very you know quite detail I should say	It was very informative and very you know quite detail I should say		Experience with the program	5231 - 5297	nivedita
10:4	after the presenter presented they are usually you know like very info…	after the presenter presented they are usually you know like very informal session where Q&A were being held and I think very {08:09} comfortable environment where people you know shoot questions and you know quickly the questions were being responded. I think that was pretty good.		Experience with the program Opportunity _interactions	6978 - 7271	nivedita
10:5	We have OPD but post lunch is less. But before lunch we have to finish…	We have OPD but post lunch is less. But before lunch we have to finish our rounds and then the discharge and a lot of people waiting in queue you know for patients to see the out patients, this rush - rush thing gets over, otherwise it is getting delayed and one after another then patients have to wait you know now summer is coming . So ideally post lunch is the ideal time I would say.		Suggestion_ECHO sessions	9516 - 9903	nivedita
10:6	See with once in two weeks should be fine I suppose and regarding the…	See with once in two weeks should be fine I suppose and regarding the time I think that should be some restriction in queries time you know because I think we far shoot the time given because there were so many people you know participating and asking questions. So, I think we should restrict that particular time,		Suggestion_ECHO sessions	10154 - 10468	nivedita
10:7	It's perfect. I mean it is so good for ECHO to conduct such sessions.…	It's perfect. I mean it is so good for ECHO to conduct such sessions. I really appreciate the initiative. Actually I wasn’t even aware they opened {13:07} this platform for so many without restricting the number of people and reach out to like you know we are so busy in our own world and to reach out even I mean I should really recommend I am thankful in that case		Experience with the program	11522 - 11891	nivedita
10:8	Empower definitely. I know there is a backup you know there is a backu…	Empower definitely. I know there is a backup you know there is a backup line even if I have to care for particular patient that was discussed then. Obviously it gives me confidence because I know that there is backup you know where I can turn to or refer		Learning	13867 - 14120	nivedita
10:9	See it is a good learning platform I believe and for me personally any…	See it is a good learning platform I believe and for me personally anything that will help us to practice better otherwise say our patients I highly welcome and appreciate it.		Experience with the program Impact of the COVID ECHO program	14614 - 14789	nivedita
10:10	I think now I am looking into reaching to the community you know I rea…	I think now I am looking into reaching to the community you know I realize that a lot of people don't have access to hospital as such.	quotes 10:10 and 10:11 should be merged under this code	Topics to cover in future sessions	15075 - 15208	nivedita
10:11	So, awareness and all this thing is so important. I wish we can do som…	So, awareness and all this thing is so important. I wish we can do something more you know for the poorest of the poor people in the community.		Topics to cover in future sessions	15883 - 16026	nivedita
10:12	Like I mean to say region wise you see I don’t know from where you are…	Like I mean to say region wise you see I don’t know from where you are call me from. I am from North - East. So the cultural this side is quite different from the rest of India right? So, what you will be doing somewhere in Kerala will be bit different what we do here in North-East so region wise I mean when I say small it need not be very small about like 5-10 people but at least some regional w…		Scalability_ECHO sessions Suggestion_ECHO sessions	17719 - 18364	nivedita
10:13	I know it is doing a great job by you know organizing and conducting s…	I know it is doing a great job by you know organizing and conducting such sessions and I believe anything that helps to empower any individual has a good prospect in the future		Future of the program	19241 - 19416	nivedita
10:14	I highly appreciate that you on behalf of ECHO doing all these things…	I highly appreciate that you on behalf of ECHO doing all these things and trying to upgrade and improve. I highly appreciate this initiative		Experience with the program	20121 - 20261	nivedita
11:1	We just got admission into this MD course and then they told us that y…	We just got admission into this MD course and then they told us that you have to like straight away go and do your covid duty then on that so that we are not very sure like how to then no Cooper training where there.		Motivation to join the program	3554 - 3770	nivedita
11:2	This someone told me I don't remember exactly. Well. Sometime back and…	This someone told me I don't remember exactly. Well. Sometime back and I also saw it in google.		Source of information for the program	3147 - 3243	nivedita
11:3	The explain it was nicely explained, understandable, informative it wa…	The explain it was nicely explained, understandable, informative it was. Umm.Whatever it was it was good.		Experience with the program	4089 - 4194	nivedita
11:4	No, not much.	No, not much.		Technical issues	5759 - 5772	nivedita
11:5	Yes, definitely feel like the sessions were really good.	Yes, definitely feel like the sessions were really good.		Benefits of the COVID ECHO program	6733 - 6788	nivedita
11:6	. I can comment about knowledge because obviously I am not that much k…	. I can comment about knowledge because obviously I am not that much knowledgeable myself since I'm a student still, but I guess we should square whereas speech recognition skills have quite up to the mark, and I liked it.		Experience with the program	7210 - 7432	nivedita
11:7	Most of the people come after becoming covid positive and then eventua…	Most of the people come after becoming covid positive and then eventually becoming covid negative that today.Hmm.Lot of work, anxiety and everything that is failing and I don't want to get it again and I still feel that I am not recovered and I'm still facing problems and I feel in my mind that I have not recovered like that.		Topics to cover in future sessions	9936 - 10262	nivedita
11:8	Negotiations and ending experience and it really provide good informat…	Negotiations and ending experience and it really provide good information. Solution.		Benefits of the COVID ECHO program	10851 - 10935	nivedita
11:9	Yeah.Yeah, because, uh, I think any kind of knowledge that you gather…	Yeah.Yeah, because, uh, I think any kind of knowledge that you gather makes you feel confident and empowered		Impact of the COVID ECHO program	12289 - 12396	nivedita
11:10	I think yes, it is.Uh, it can be used to.Give an update.Given that lik…	I think yes, it is.Uh, it can be used to.Give an update.Given that like people have good Internet connectivity and all that, this is a good idea.Umm?We can learn in amount of time we get.You know, like.Umm?We didn't use it to learn very easily.We are going to vary.		Scalability_ECHO sessions	14019 - 14285	nivedita
11:11	Some people are not aware of it.But people are not very much aware of…	Some people are not aware of it.But people are not very much aware of this programme.Hmm.Like some people obviously already know.		Suggestion_ECHO sessions	15219 - 15348	nivedita
12:1	Yeah it was.It was a good to know about.You know during this pandemic…	Yeah it was.It was a good to know about.You know during this pandemic time we came across many platforms about. online learning and amongst all of that I can say definitely Echo is one of the I would say the top platform for learninig.		Experience with the program	3421 - 3656	nivedita
12:2	.One thing is, uh.Important can be mentioned is that now is online pla…	.One thing is, uh.Important can be mentioned is that now is online platform of discussing things and training and all that you need certain.Technical expertise about conducting these training sessions and all that that I know was.Uh.At least in our firm, our aspect it was more evident that Echo was clearly the better equipped to handle this category.		Experience with the program	4001 - 4353	nivedita
12:3	Yeah. Yeah it is OK. It's little better in some aspect.	Yeah. Yeah it is OK. It's little better in some aspect.		Expectations	5438 - 5493	nivedita
12:4	I think it was a.Quite appreciable for Echo to discuss only include yo…	I think it was a.Quite appreciable for Echo to discuss only include you know health care provider service providers, but different aspects of people including I saw probably some teachers and everything you know where also included in some materials and all that so they have their own questions and their own.Experiences sharing and all that, and it was nice.It was nice to you know, learn many thi…		Experience with the program	6434 - 6968	nivedita
12:5	Definitely definitely, now.That is because there are no safe for a par…	Definitely definitely, now.That is because there are no safe for a particular session. They were definitely, you know, experts in their own fields and their experience with helping them covid that. You know how there that was definitely helpful for many others.		Experience with the program	8245 - 8506	nivedita
12:6	you know more more than average more than average expectations.	you know more more than average more than average expectations.		Experience_Trainers	10987 - 11050	nivedita
12:7	There are some issues, probably with that.You know, uh, sometime proba…	There are some issues, probably with that.You know, uh, sometime probably some video.For some time.There are certain pause and all that, but I think these are mostly technical issues.Probably can be corrected.		Technical issues	11347 - 11556	nivedita
12:8	Hey, attending any of this kind of, you know, resourceful meetings and…	Hey, attending any of this kind of, you know, resourceful meetings and training schedules are always helpful for enriching your knowledge that was driving that sense.		Impact of the COVID ECHO program	12391 - 12557	nivedita
12:9	Yeah. Yeah, definitely, maybe in topic of my interest. I definitely I…	Yeah. Yeah, definitely, maybe in topic of my interest. I definitely I would like to come.		Future participation	14301 - 14390	nivedita
12:10	Equal programs can be helpful.Training modules, maybe in an hour, trai…	Equal programs can be helpful.Training modules, maybe in an hour, training people, and in the aspect of your this substance use or misuse and addiction field that is more you know you can see the young people are.		Topics to cover in future sessions	15696 - 15908	nivedita
12:11	So the best thing is to prevent early start of substances, maybe so th…	So the best thing is to prevent early start of substances, maybe so that in the schools and colleges, how the teachers, how the other counselors.How the health care professionals?Maybe no, maybe proactive.		Scalability_ECHO sessions Suggestion_ECHO sessions	16168 - 16373	nivedita
12:12	I've seen and not delaying the onset of substances in their young popu…	I've seen and not delaying the onset of substances in their young populations if not taken, or prevent it fully, so that's kind of certain training.Not much have been done on this thing would be helpful for that.		Scalability_ECHO sessions	16411 - 16622	nivedita
12:13	Maybe on suicide prevention and none of this mental health aspect as a…	Maybe on suicide prevention and none of this mental health aspect as a whole. So you see that India is a young country within or averaging around 25 years now. So most of the people at this age, if you see one.Maybe?		Suggestion_ECHO sessions Topics to cover in future sessions	16977 - 17192	nivedita
12:14	crisis management kind of so in that part, probably in training human…	crisis management kind of so in that part, probably in training human resources.		Suggestion_ECHO sessions	17728 - 17809	nivedita
12:15	Echo can take a part so that there are more human resources, better sk…	Echo can take a part so that there are more human resources, better skilled human resources to deal with this kind of crisis, yeah		Suggestion_ECHO sessions	17848 - 17978	nivedita
12:16	Definitely definitely on brighter side, definitely.	Definitely definitely on brighter side, definitely.		Future of the program	18778 - 18829	nivedita
12:17	You know you can do a pre training and post training assessment and th…	You know you can do a pre training and post training assessment and that that definitely will reflect that type of.		Suggestion_ECHO sessions	19609 - 19724	nivedita
12:18	The impact of the training module.	The impact of the training module.	quotes 12.17 and 12.18 are continous quotes for the code.	Suggestion_ECHO sessions	19770 - 19804	nivedita
13:1	This online experience of training has been a very nice expereince. th…	This online experience of training has been a very nice expereince. the advantage has been you can sit in your own environment, aks questions,		Experience with the program	1943 - 2084	nivedita
13:2	these people helped even in solving day-today problems of doctors siti…	these people helped even in solving day-today problems of doctors sititng in far off hospital. We have been able to connect with them and give guidelines.		Benefits of the COVID ECHO program	2344 - 2498	nivedita
13:3	they have at least learnt management of all Covid patients.	they have at least learnt management of all Covid patients.		Learning	3355 - 3413	nivedita
13:4	It has been easier for us to spread knowledge about vaccination, manag…	It has been easier for us to spread knowledge about vaccination, management and treatment of the disease.		Benefits of the COVID ECHO program	3532 - 3636	nivedita
13:5	On this ECHO platform, we trained them on how to wear PPE kits, how to…	On this ECHO platform, we trained them on how to wear PPE kits, how to wash hands, how to protect healthcare workers.		Applied learning	3969 - 4087	nivedita
13:6	I think this is a very good system. I really appreciate. We keep many…	I think this is a very good system. I really appreciate. We keep many online courses so it becomes very easy for us to discuss various isuses with the doctors. I genuiely feel that this would be the futrue mode of communication.		Future of the program	4484 - 4712	nivedita
13:7	Yes, there are lot of people who are coming out with webinars on vario…	Yes, there are lot of people who are coming out with webinars on various issues. But one should be free at that time.		Scalability_ECHO sessions	4779 - 4896	nivedita
13:8				Impact of the COVID ECHO program	5880 - 5881	nivedita
14:1	ECHO offered us a platform for training when we were worried and wonde…	ECHO offered us a platform for training when we were worried and wondering how we could conduct our training sessions. But we were extremely cofortable with ECHO.		Experience with the program	3535 - 3697	nivedita
14:2	The person who was conducting it was a very good host. We had very goo…	The person who was conducting it was a very good host. We had very good participation and good coordination. Everything was very transparent. and we were very comfortable.		Experience with the program	4151 - 4322	nivedita
14:3	Yeah. Becuase, during Covid 19, everyone was filled with anxiety and e…	Yeah. Becuase, during Covid 19, everyone was filled with anxiety and everyone was very hyper. ECHO India provided us with everything at that time, how do conduct, hold these trainings, how is it to be done...		Benefits of the COVID ECHO program	5329 - 5537	nivedita
14:4	Everyone is very comfortable about this online training. If it has bee…	Everyone is very comfortable about this online training. If it has been decided to start the training by ten o clock, then it started by ten. If it was scheduled to end by two o clock, then it actually ended by two. We also had flexibility, 10-15 hardly matter but it was very comfortable.		Experience with the program	5558 - 5847	nivedita
14:5	They received a lot of gudiance, how they could handle their patients.…	They received a lot of gudiance, how they could handle their patients. They would discuss with their trainers, it was a good opportunity for the healthcare workers also.		Opportunity_learning	7340 - 7510	nivedita
14:7	Yes, all are together. We make Whatsapp groups and the queries go on e…	Yes, all are together. We make Whatsapp groups and the queries go on even later on in the groups. It also happens during that time too. People share their expereinces on how they are managing in their own places.		Opportunity _interactions	7634 - 7846	nivedita
14:8	Right. We can apply it, we can definitely apply it directly. In these…	Right. We can apply it, we can definitely apply it directly. In these sessions, we come to know how other doctors are also treating their patients. There can be somethng different in their approach and we come to know that perhaps we can also do that.		Learning	9140 - 9392	nivedita
14:9	There are discussions on cases- how did you manage your case? or, this…	There are discussions on cases- how did you manage your case? or, this is how we managed our case. We can try out this drug also. I am 100% sure that everybody is getting a lot of guidance. And everybody is applying for the betterment of thier patients.		Changes after ECHO sessions	9861 - 10113	nivedita
14:10	You see that there are 100 plus, 200 plus people who are sitting in on…	You see that there are 100 plus, 200 plus people who are sitting in one place, listening to the same thing, thats a good thing. Your message is reaching all those 100-200 plus. what you have done and what you are going to do later on. The other person can also give his inputs, that instead of doing it this way, you can do it this way too.		Sustainability_ECHO model	12419 - 12758	nivedita
14:11	Yes, we can do it. So many people are getting connected at one place.…	Yes, we can do it. So many people are getting connected at one place. They are getting their doubts cleared. There is an open discussion.I think this is sutainable.		Sustainability_ECHO model	12934 - 13097	nivedita
14:12	But the personal one for the state (inaudible 23:03) the attendance of…	But the personal one for the state (inaudible 23:03) the attendance of the participants stays with us (inaudible 23:14---) District wise in Punjab, it should be sorted out. How many people joined in, the participants?Those who fill in the form in the link, that should be more clear. In other sessions, we are not bothered about which doctor from whihc district is going to join? For our personal, I…		Suggestion_ECHO sessions	13708 - 14194	nivedita
15:1	During Covid times, we could not get together so we continued with int…	During Covid times, we could not get together so we continued with interact through seminars, lectures and this media. Becuase, online is a good substitue. It has its own plus points and negative points. The plus points were, during Covid, you could not gather together. through online there is no need to move out of your comfort zone		Comparing COVID ECHO online & physical training	2222 - 2557	nivedita
15:2	You may be anywhere- in the ICU, or the OPD or consultation, you can p…	You may be anywhere- in the ICU, or the OPD or consultation, you can participate from there. Or else, often you have to go a few kilomteres away to particpiate in something like this. But here, time saving was there. But on the other hand, there have to be a few things that have to be hands on. Those are not possible over these meetings. That's one drawback		Comparing COVID ECHO online & physical training	2570 - 2928	nivedita
15:3	It was a good interaction in the sessions. But we got to meet people s…	It was a good interaction in the sessions. But we got to meet people sititng thousands and thousands of kilometres away. doctors across the globe		Benefits of the COVID ECHO program	3056 - 3200	nivedita
15:4	Like our American counterparts were three months ahead of us. they kne…	Like our American counterparts were three months ahead of us. they knew inside and outiside of the disease. So, they could guide us		Benefits of the COVID ECHO program	3235 - 3365	nivedita
15:5	hands on experience on patients, hands-on CPR, isn't it?	hands on experience on patients, hands-on CPR, isn't it?		Challenge_model	3533 - 3589	nivedita
15:6	These are the things that you cannot teach online. These are the thing…	These are the things that you cannot teach online. These are the things for whihc you have to be asisted by your trainers		Challenge_model	3628 - 3748	nivedita
15:7	you know that no matter what, the person sitting there is listening to…	you know that no matter what, the person sitting there is listening to your thought. (07:10 inaudibel) We really dont know that. How attentive is he?		Challenge_model	4373 - 4522	nivedita
15:8	definitely there is going to be a change- when you teach someone somet…	definitely there is going to be a change- when you teach someone something, next time there is bound to be some improvment. Thier attitude, thier behaviour, thier practices, are likely to change.		Changes after ECHO sessions	10392 - 10587	nivedita
15:9	Yes, they should go on. Zoom meetings must go on, teaching must go on.…	Yes, they should go on. Zoom meetings must go on, teaching must go on. I am not very specific that ECHO sessions must go on. We call them learning and teaching sessions. we will do that on our own, through Zoom. It is a good platform.		Future of the program	11389 - 11622	nivedita
15:10	No, excellent work, excellent work. very profesisonals I suppose. peop…	No, excellent work, excellent work. very profesisonals I suppose. people are good over there.		Experience with the program	11985 - 12077	nivedita
15:11	Yes. When we tell people once, we need not even remind anybody. Things…	Yes. When we tell people once, we need not even remind anybody. Things are very professional with ECHO. Not even once in the last yea		Suggestion_ECHO sessions	11743 - 11875	nivedita
16:1	They enlighetned us a lot about how to deal with Covid.	They enlighetned us a lot about how to deal with Covid.		Experience with the program	982 - 1037	nivedita
16:2	Yes, yes aboslutely. There was a Madam who was conducting them and she…	Yes, yes aboslutely. There was a Madam who was conducting them and she answered everybody's doubts. She would explain depth.		Opportunity _interactions	2914 - 3039	nivedita
16:3	Yes, she herself was an experienced doctor.	Yes, she herself was an experienced doctor.		Experience_Trainers	3524 - 3567	nivedita
17:1	I received a notiifcation for it that there is a WhatsApp group. Since…	I received a notiifcation for it that there is a WhatsApp group. Since I am workign in a government set-up, we get the inforation.		Source of information for the program	1815 - 1945	nivedita
17:2	I felt that in the pandemic, it would do me good to remain updated abo…	I felt that in the pandemic, it would do me good to remain updated about the knowledge of managing the disease.		Motivation to join the program	2346 - 2457	nivedita
17:3	Many people could participate at one time.	Many people could participate at one time.		Benefits of the COVID ECHO program	2629 - 2670	nivedita
17:4	they were very good. They were very helpful. They gave us a lot of exp…	they were very good. They were very helpful. They gave us a lot of exposure. At a time, many are there online together.		Benefits of the COVID ECHO program	3146 - 3264	nivedita
17:5	Yes, they were well informed	Yes, they were well informed		Experience_Trainers	4542 - 4569	nivedita
17:6	These sessions were helpful and updated us on new practices.	These sessions were helpful and updated us on new practices.		Future participation	6208 - 6268	nivedita
17:7	Yes, there could be so many other relevant topics, like infectiou dise…	Yes, there could be so many other relevant topics, like infectiou diseases.		Topics to cover in future sessions	6420 - 6495	nivedita
18:1	To update	To update		Motivation to join the program	2072 - 2082	nivedita
18:2	Yes, those are there, connectivity issues	Yes, those are there, connectivity issues		Challenges_technology	3294 - 3335	nivedita
18:3	No, 45 minutes to one hour	No, 45 minutes to one hour		Suggestion_ECHO sessions	4030 - 4055	nivedita
18:4	That is very common because we will have our meeting a lot, so it is d…	That is very common because we will have our meeting a lot, so it is difficult		Challenges	3595 - 3673	nivedita
19:1	Through NHM National Health Mission. We have APO’s there Assistant pro…	Through NHM National Health Mission. We have APO’s there Assistant project officers, program officers, so they’ll actually send the zoom link to login to eco-India platform, for the telementoring profession and all.		Source of information for the program	1519 - 1733	nivedita
19:2	they are going to teach us something new, like surgical medical educa…	they are going to teach us something new, like surgical medical education, so as of now whenever NHM gives the instructions to attend we do attend ma’am		Motivation to join the program	1942 - 2095	nivedita
19:3	they taught us how to be a facilitator, they taught us how to add that…	they taught us how to be a facilitator, they taught us how to add that speaker and all, how to be the host, how to facilitate the sessions and all.		Experience with the program	2770 - 2916	nivedita
19:4	We have few audio disturbances and all because not all of them will mu…	We have few audio disturbances and all because not all of them will mute their mike		Challenges	3113 - 3196	nivedita
19:5	sometimes our network was not that good and sometimes the host network…	sometimes our network was not that good and sometimes the host network wasn’t that good. So they would get automatically disconnected, then they’ll have to reconnect, we have to wait		Challenges	3608 - 3789	nivedita
19:6	It was beyond the expectation.	It was beyond the expectation.		Expectations	4387 - 4418	nivedita
19:7	The speaker themselves literally in between will ask us whether we hav…	The speaker themselves literally in between will ask us whether we have any query.		Opportunity _interactions	5028 - 5110	nivedita
19:8	we could ask ma’am. We could ask and we get that doubts to clarify.	we could ask ma’am. We could ask and we get that doubts to clarify.		Opportunity _interactions	5323 - 5390	nivedita
19:9	We need at least a 2 hour session to address all the queries and opini…	We need at least a 2 hour session to address all the queries and opinions. A gap of 10 mines should be there, they go on for hours together so we need small breaks.		Suggestion_ECHO sessions	6351 - 6514	nivedita
19:10	Yes, Once in a week it could be ideal ma’am.	Yes, Once in a week it could be ideal ma’am.		Suggestion_ECHO sessions	6693 - 6738	nivedita
19:11	And their inputs are valuable and very useful also.	And their inputs are valuable and very useful also.		Experience_Trainers	7302 - 7353	nivedita
19:12	And this is the new thing, we could share our knowledge, we could gain…	And this is the new thing, we could share our knowledge, we could gain knowledge and share knowledge to our subordinates also		Experience with the program	9557 - 9681	nivedita
19:13	that is the basically face to face then people have to travel, they ha…	that is the basically face to face then people have to travel, they have to sacrifice their own professional or work for that day and they have to come and attend in our room probably however big it is for face to face meeting more than 40, 50 members we cannot accommodate and feed. Even it is maximum of 100 members also personal attention will be los		Comparing COVID ECHO online & physical training	9909 - 10261	nivedita
19:14	Of course ma’am. Covid is a pretty new thing right? so whatever we hav…	Of course ma’am. Covid is a pretty new thing right? so whatever we have learned in this recent days is through Covid Eco platform		Learning	11072 - 11201	nivedita
19:15	Yes ma’am. We teach whatever we have learned to our fellow collogues,…	Yes ma’am. We teach whatever we have learned to our fellow collogues, fellow health care workers, not us they also have to care for the patients. So, at the end patients to be benefited		Learning	11436 - 11621	nivedita
19:16	One thing is that being a medical professional we rely on functional m…	One thing is that being a medical professional we rely on functional medical education over there, So many things, it's dynamic thing so, things keep changing, New protocols or new guidelines comes everything seems, we get to learn and do things now and then. So, this platform helps us to gain knowledge faster and easier		Benefits of the COVID ECHO program	12091 - 12412	nivedita
19:17	We need to have a 6, 7 days schedule for tele mentoring. We need fixed…	We need to have a 6, 7 days schedule for tele mentoring. We need fixed schedule and timings.		Suggestion_ECHO sessions	13766 - 13858	nivedita
19:18	Like ATP something, we do have advance tool mentoring, so that is the…	Like ATP something, we do have advance tool mentoring, so that is the plan for month a		Suggestion_ECHO sessions	13992 - 14079	nivedita
19:19	Yes ma’am. Recorded version is already there I guess but that does not…	Yes ma’am. Recorded version is already there I guess but that does not, we need to seek the permission of the host to record the session.		Suggestion_ECHO sessions	14930 - 15067	nivedita
20:1	My colleague told me about the session. She is working for more than 4…	My colleague told me about the session. She is working for more than 4 years. She is attending these sessions and told me about it.		Source of information for the program	2539 - 2669	nivedita
20:2	Actually, to know what is happening regarding Covid	Actually, to know what is happening regarding Covid		Motivation to join the program	2784 - 2834	nivedita
20:3	It is well oriented and well programmed Madam	It is well oriented and well programmed Madam		Experience with the program	3077 - 3121	nivedita
20:4	But sometimes the topics are very long and lengthy. If it is short, it…	But sometimes the topics are very long and lengthy. If it is short, it will be more interesting to listen. We cannot virtually see for more than 45 minutes. Sometimes, I attended some sessions which are more than 2 hours or so. So, some time we become erratic to listen		Challenges	3423 - 3692	nivedita
20:5	Yes, our doubts were resolved and they gave some time for discussion a…	Yes, our doubts were resolved and they gave some time for discussion also.		Opportunity _interactions	4372 - 4446	nivedita
20:6	It is informative and very good. It is always better to have two way c…	It is informative and very good. It is always better to have two way communications for better learning.		Benefits of the COVID ECHO program	4611 - 4715	nivedita
20:7	The last session we had some technical issues, They didn’t mute the mi…	The last session we had some technical issues, They didn’t mute the mic or otherwise it is OK.		Challenges	4949 - 5043	nivedita
20:8	the length of the session should be around 40 Minutes Madam. It should…	the length of the session should be around 40 Minutes Madam. It should be up to 40 minutes. Actually, more than 40 minutes session is difficult to listen. We feel fatigue and lethargic to listen as we are continuously seeing the screen and fatigue. If it is for 40 minutes, it is good otherwise		Suggestion_ECHO sessions	5660 - 5954	nivedita
20:9	They explained in detail. It is very useful and informative. We have i…	They explained in detail. It is very useful and informative. We have incorporated in our quality process. It is very useful		Learning	8661 - 8783	nivedita
20:10	we need to go to some place to learn. For example if I need to learn s…	we need to go to some place to learn. For example if I need to learn something. I need to travel to someplace. Once we got it virtually, there is no need to travel and it is time saving factor		Comparing COVID ECHO online & physical training	10221 - 10412	nivedita
20:11	it is interactive and have two communications with trainer, all the do…	it is interactive and have two communications with trainer, all the doubts are clarified. It is as good as physical with time savings		Comparing COVID ECHO online & physical training	10474 - 10607	nivedita
20:12	Financial Management topic may be covered and useful	Financial Management topic may be covered and useful		Topics to cover in future sessions	10792 - 10844	nivedita
20:13	Time factor (length of session) is only concern otherwise it is fine	Time factor (length of session) is only concern otherwise it is fine		Challenges	11519 - 11587	nivedita
ID	Quotation Name	Quotation Content	Comment	Codes	Reference	Modified by
1:1	if not be 100% equal to physical training but it could be an equivalen…	if not be 100% equal to physical training but it could be an equivalent also especially when something is very important issue		Comparing ECHO online & physical training	3534 - 3659	supriya.lahoti
1:2	it prevents lot of travel and other organizational needs which we have…	it prevents lot of travel and other organizational needs which we have to do in a physical training		Benefit of the COVID ECHO program	3684 - 3783	supriya.lahoti
1:3	able to deliver most of the theoretical part and even practical aspect…	able to deliver most of the theoretical part and even practical aspects maybe by video demonstration		Benefit of the COVID ECHO program	3839 - 3938	supriya.lahoti
1:4	connectivity many times it gets disrupted	connectivity many times it gets disrupted		Issues faced in ECHO sessions	4433 - 4474	supriya.lahoti
1:5	speaker didn’t realize that he or she has been disconnected.	speaker didn’t realize that he or she has been disconnected.		Issues specific to trainers	4549 - 4609	supriya.lahoti
1:6	presence of good stable connectivity is an important thing in the prog…	presence of good stable connectivity is an important thing in the program which we might have to ensure and both care.		Solutions/ requirements for issues faced during sessions	4738 - 4855	supriya.lahoti
1:8	I find that connectivity between the trainer and the trainee is not th…	I find that connectivity between the trainer and the trainee is not there		Issues specific to trainers	5683 - 5756	supriya.lahoti
1:9	I am not sure whether I have reached at least most of there.	I am not sure whether I have reached at least most of there.		Issues specific to trainers	5530 - 5590	supriya.lahoti
1:11	visual understanding of whether they are listening to our training is…	visual understanding of whether they are listening to our training is not possible also. Many at times they will switch off the video connection.		Issues specific to trainers	5061 - 5206	supriya.lahoti
1:12	we have number of trainings which can be conducted is innumerable with…	we have number of trainings which can be conducted is innumerable with this platform when compared to the conventional one.		Comparing ECHO online & physical training	6524 - 6648	supriya.lahoti
1:13	The reach of latest technology or information reach is much better tha…	The reach of latest technology or information reach is much better than when you are doing physical training		Comparing ECHO online & physical training	6399 - 6507	supriya.lahoti
1:14	Definitely it brings connectivity of remote people.	Definitely it brings connectivity of remote people.		Benefit of the COVID ECHO program	6282 - 6332	supriya.lahoti
1:15	Like people from various countries interaction	Like people from various countries interaction		Benefit of the COVID ECHO program	6352 - 6397	supriya.lahoti
1:16	maybe we can combine like hybrid session where you have some degree of…	maybe we can combine like hybrid session where you have some degree of remote learning coupled with physical part. That will again act like a good platform for us.		Suggestions for improvement/sustainability of programme	6077 - 6240	supriya.lahoti
1:17	It allows a large number of people to participate at the same time	It allows a large number of people to participate at the same time		Benefit of the COVID ECHO program	7131 - 7196	supriya.lahoti
1:18	many people have compared with change in behaviour, change in practice…	many people have compared with change in behaviour, change in practice, that is there.		Changes in practice and skills due to training	7528 - 7613	supriya.lahoti
1:20	Definitely there is a change	Definitely there is a change		Changes in practice and skills due to training	7759 - 7786	supriya.lahoti
1:21	Ya that's what I am saying. Now we have learnt the new methodology	Ya that's what I am saying. Now we have learnt the new methodology		Need for ECHO sessions beyond the pandemic	7923 - 7988	supriya.lahoti
1:22	I feel we should understand the advantages and the barriers of ----- 1…	I feel we should understand the advantages and the barriers of ----- 10:48 we understand it well we could still plan a good session training session		Suggestions for improvement/sustainability of programme	6848 - 6996	supriya.lahoti
2:1	Without going anywhere simply sitting in their place getting knowledge…	Without going anywhere simply sitting in their place getting knowledge about the program, some kind of information		Comparing ECHO online & physical training	3233 - 3346	supriya.lahoti
2:2	we have multiple sessions like individual sessions, seminar like that.…	we have multiple sessions like individual sessions, seminar like that. It leads to our knowledge sharing.		Benefit of the COVID ECHO program	3127 - 3231	supriya.lahoti
2:3	The approach is very easy for the training purpose.	The approach is very easy for the training purpose.		Benefit of the COVID ECHO program	3348 - 3399	supriya.lahoti
2:4	previously we are doing person to person contact, but in that now onli…	previously we are doing person to person contact, but in that now online it is easy to approach larger participants.		Comparing ECHO online & physical training	3578 - 3694	supriya.lahoti
2:5	Surely surely. Relevant. It was very useful for the participants to ta…	Surely surely. Relevant. It was very useful for the participants to tackle and handle the pandemic in their field		ECHO sessions addressing needs of HCP	3944 - 4056	supriya.lahoti
2:6	Yeah, yeah Is more than sufficient. Based on facilitators ideas what t…	Yeah, yeah Is more than sufficient. Based on facilitators ideas what they		Time sufficient for topics covered	4798 - 4871	supriya.lahoti
2:7	We have an agenda na. for a topic some hours, discussions some hours l…	We have an agenda na. for a topic some hours, discussions some hours like that.		Time sufficient for topics covered	5103 - 5181	supriya.lahoti
2:8	Yeah yeah. Sure sure.	Yeah yeah. Sure sure.		Opportunity to discuss with other providers	5363 - 5385	supriya.lahoti
2:9	The service provided and the benefiters are in the same line. So, it i…	The service provided and the benefiters are in the same line. So, it is great knowledge transformation between them.		Opportunity to discuss with other providers	5546 - 5662	supriya.lahoti
2:10	It gives unique knowledge to between the participants and the facilita…	It gives unique knowledge to between the participants and the facilitator.		Opportunity to discuss with other providers	5823 - 5898	supriya.lahoti
2:11	So, through our training we can give a standard thing and will give a…	So, through our training we can give a standard thing and will give a standardized protocol so they can follow that		ECHO sessions addressing needs of HCP	6553 - 6667	supriya.lahoti
2:12	Okay so after the session even the PS Medical Officer having a confide…	Okay so after the session even the PS Medical Officer having a confident to see in primary level after multiple cases.		Changes in practice and skills due to training	7996 - 8115	supriya.lahoti
2:13	Here we can’t see the people. Its larger kind of audience so that kind…	Here we can’t see the people. Its larger kind of audience so that kind of interaction is a barrier		Issues faced in ECHO sessions	8599 - 8697	supriya.lahoti
2:14	good opportunity in large set of knowledge sharing. You can share the…	good opportunity in large set of knowledge sharing. You can share the knowledge even thousand ten thousand like that people in a single time.		Benefit of the COVID ECHO program	8729 - 8870	supriya.lahoti
2:15	Some won’t get but the percentage of getting the knowledge compared to…	Some won’t get but the percentage of getting the knowledge compared to when doing face to face training		Comparing ECHO online & physical training	8919 - 9022	supriya.lahoti
2:16	ECHO sessions are its free sessions only	ECHO sessions are its free sessions only		Benefit of the COVID ECHO program	9165 - 9204	supriya.lahoti
2:17	Really motivated. Some have got inspired, some know that this can of t…	Really motivated. Some have got inspired, some know that this can of thing we can do like that. So they are having the knowledge like that.		Benefit of the COVID ECHO program	9603 - 9741	supriya.lahoti
2:18	We can consider through ECHO and we have to do practical and do some p…	We can consider through ECHO and we have to do practical and do some practical sessions.		Suggestions for improvement/sustainability of programme	10017 - 10104	supriya.lahoti
2:19	In post pandemic all are afraid to come to some common place. Correct?	In post pandemic all are afraid to come to some common place. Correct?		Need for ECHO sessions beyond the pandemic	10352 - 10422	supriya.lahoti
2:20	The simple thing is you don’t have eye contact with the participants t…	The simple thing is you don’t have eye contact with the participants then the facilitator can get bore		Solutions/ requirements for issues faced during sessions	10850 - 10951	supriya.lahoti
3:1	I always see you know one to one eye contact is the best way. That's p…	I always see you know one to one eye contact is the best way. That's probably because we were all trained like that and we have been training like that, but in situation like this unexpected occurred there is no other option then going in for this kind of such training.		Comparing ECHO online & physical training	3154 - 3424	supriya.lahoti
3:2	the program based on the net there is some issues --- 06:44 some issue…	the program based on the net there is some issues --- 06:44 some issues with the connectivity and particularly with the audio part.		Issues faced in ECHO sessions	4928 - 5059	supriya.lahoti
3:3	here what happens it is mostly a select few who was willing to come ou…	here what happens it is mostly a select few who was willing to come out and talk openly here in session		Issues specific to trainers	4437 - 4540	supriya.lahoti
3:4	It was a challenge to me to adopt to this system and how they interact…	It was a challenge to me to adopt to this system and how they interacted.		Issues specific to trainers	4141 - 4214	supriya.lahoti
3:5	Yes definitely, current situation I agree do other option. Only option…	Yes definitely, current situation I agree do other option. Only option available.		ECHO sessions addressing needs of HCP	5429 - 5509	supriya.lahoti
3:7	Of course, they have learnt, it is quite understandable they have lear…	Of course, they have learnt, it is quite understandable they have learnt some of the things also but I think development of skills is more here		ECHO sessions addressing needs of HCP	6364 - 6507	supriya.lahoti
3:8	Practical approach. I mean you have to learn on mannequin or models or…	Practical approach. I mean you have to learn on mannequin or models or whatever it is and then go for this thing.		Suggestions for improvement/sustainability of programme	6510 - 6622	supriya.lahoti
3:9	some of the people have sent their messages to me {10:00} that after l…	some of the people have sent their messages to me {10:00} that after listening to you on this particular topic I could manage with this thing		Changes in practice and skills due to training	7653 - 7794	supriya.lahoti
3:10	most of the people may not even have their may not even think that it…	most of the people may not even have their may not even think that it is necessary to tell or they may not be up to ---- 10:19 [poor audio quality] that it has helped yeah.		Issues specific to trainers	7846 - 8017	supriya.lahoti
3:11	Let's see it could be there because I tell you probably there are issu…	Let's see it could be there because I tell you probably there are issues and there are situation the ECHO platform is definitely good		Sustainability of ECHO sessions	8844 - 8976	supriya.lahoti
3:12	It is a continuing process. Use yes I agree. It can go on.	It is a continuing process. Use yes I agree. It can go on.		Sustainability of ECHO sessions	9501 - 9559	supriya.lahoti
3:14	After pandemic as you say we have to see how things work out, and is i…	After pandemic as you say we have to see how things work out, and is it at all possible to go back if not to the original extent at least to some extent and then decide on their way to continue them.		Suggestions for improvement/sustainability of programme	9735 - 9934	supriya.lahoti
3:15	one thing is you don't you know whether they are really listening to y…	one thing is you don't you know whether they are really listening to you or there just signed in watch the video and then keep doing something else		Issues specific to trainers	10116 - 10262	supriya.lahoti
3:16	give us some mechanism or some technological help by this we will be a…	give us some mechanism or some technological help by this we will be able to include a greater number of people into interaction.		Solutions/ requirements for issues faced during sessions	11470 - 11598	supriya.lahoti
3:17	You must give us some scope some mechanism by which we will be able to…	You must give us some scope some mechanism by which we will be able to involve all the participants in the program.		Solutions/ requirements for issues faced during sessions	11135 - 11249	supriya.lahoti
3:18	check on the audio I am not very happy with the audios. there are prob…	check on the audio I am not very happy with the audios. there are problems. I don't know if it's due to the connectivity or due to the inherent mechanism to the transmission.		Issues faced in ECHO sessions	11790 - 11964	supriya.lahoti
4:1	Their platform was very user friendly active participation. An interac…	Their platform was very user friendly active participation. An interaction with each other.		Benefit of the COVID ECHO program	1315 - 1406	supriya.lahoti
4:2	Definitely.It was delivered.	Definitely.It was delivered.		ECHO sessions addressing needs of HCP	1728 - 1756	supriya.lahoti
4:3	Yeah, it's actually systems were on different topics.	Yeah, it's actually systems were on different topics.		Time sufficient for topics covered	1895 - 1948	supriya.lahoti
4:4	In dealing with covid.So high sharing experience how they deal with in…	In dealing with covid.So high sharing experience how they deal with in Pakistan.		Opportunity to discuss with other providers	3266 - 3348	supriya.lahoti
4:5	unique learning experiences.	unique learning experiences.		Opportunity to discuss with other providers	3358 - 3386	supriya.lahoti
4:6	.Now after the questions and during these coaches, we are regularly gi…	.Now after the questions and during these coaches, we are regularly giving online consultation that directly helps in our practice		ECHO sessions addressing needs of HCP	3646 - 3775	supriya.lahoti
4:7	after the training when he started the online consultations, we are be…	after the training when he started the online consultations, we are being able to maintain regular and on time follow-ups.		Changes in practice and skills due to training	4508 - 4629	supriya.lahoti
4:8	It is having a tremendous impact in recovery of the patient.	It is having a tremendous impact in recovery of the patient.		Changes in practice and skills due to training	4670 - 4731	supriya.lahoti
4:9	.Cost is not the factor	.Cost is not the factor		Benefit of the COVID ECHO program	5685 - 5707	supriya.lahoti
4:10	time was a constraint because as I told you, because of my post, there…	time was a constraint because as I told you, because of my post, there are some extra duties were done using the coivd		Issues faced in ECHO sessions	5868 - 5986	supriya.lahoti
4:11	professionals from outside the country, they are sharing the experienc…	professionals from outside the country, they are sharing the experience.		Opportunity to discuss with other providers	6372 - 6443	supriya.lahoti
4:12	they are sharing their experience so that we can enrich our own experi…	they are sharing their experience so that we can enrich our own experience and expertise		Opportunity to discuss with other providers	6493 - 6582	supriya.lahoti
4:13	I think that the current scenario it has become more relevant to reach…	I think that the current scenario it has become more relevant to reach out.So this is going to be the way instead of being an appearance.		Sustainability of ECHO sessions	7019 - 7156	supriya.lahoti
4:14	Need maintenance? Of the same level will be very important because in…	Need maintenance? Of the same level will be very important because in covid situation we considered as an emergency. We did many things. Now we shouldn't become complacent in the post.		Suggestions for improvement/sustainability of programme	7300 - 7484	supriya.lahoti
4:15	Yes, definitely.I think that that fix in regular interval it should be…	Yes, definitely.I think that that fix in regular interval it should be continuous continuous because we learn a new set up an online also		Need for ECHO sessions beyond the pandemic	7843 - 7979	supriya.lahoti
4:16	my empathy level has increased that I can see in my interaction with t…	my empathy level has increased that I can see in my interaction with that patients ineffective and I got a feedback also from my colleagues and other people also earlier I was little bit robotic I have now become more human.		Changes in practice and skills due to training	8598 - 8822	supriya.lahoti
4:17	So, for example, while psychiatry evaluation is done. We suggested usu…	So, for example, while psychiatry evaluation is done. We suggested usually look after the biological components. For example, dictation, not maybe the neutral level changes how its pharmacotherapy. I can revise. Now I am looking into the psychosocial aspects also equally equally important part, maybe the context and the reason is coming from patients bigger sustaining factors.		Change in practice case study by profession	9070 - 9450	supriya.lahoti
4:18	case therapies you know please if it ispossible for then different eth…	case therapies you know please if it ispossible for then different ethical issues like live demonstrations instead of case studies, right? Any audio or video by hiding the identity		Suggestions for improvement/sustainability of programme	9878 - 10058	supriya.lahoti
4:19	at regular intervals and it must be sustained in continuous process. T…	at regular intervals and it must be sustained in continuous process. That will be more helpful.		Suggestions for improvement/sustainability of programme	10136 - 10232	supriya.lahoti
5:1	I got the information from maybe email Id from some of the group I was…	I got the information from maybe email Id from some of the group I was subscribed into.		Source of information of ECHO sessions	4199 - 4286	supriya.lahoti
5:2	I indeed recognized the importance of palliative care and I had no tra…	I indeed recognized the importance of palliative care and I had no training in it in my MBBS like all five-and-a-half years.		Motivation to join the program	4367 - 4491	supriya.lahoti
5:3	it was imperative because we were seeing patients coming at the hospit…	it was imperative because we were seeing patients coming at the hospitals and it [indiscernible] [05:16] like what to do.		Motivation to join the program	4509 - 4630	supriya.lahoti
5:4	I like to speak with the people who took our sessions	I like to speak with the people who took our sessions		Benefit of the COVID ECHO program	4946 - 4999	supriya.lahoti
5:5	the sessions were very, well designed and actually after whole year of…	the sessions were very, well designed and actually after whole year of doing a lot of online sessions, I found the ECHO system to be very good technically also.		Technical positives of the ECHO sessions	5222 - 5382	supriya.lahoti
5:6	they took the palliative care expert, like you know, the Oxford one, b…	they took the palliative care expert, like you know, the Oxford one, but though actually condensed it into material which will be relevant to the pandemic situation and which you can easily pass on to young doctors who had no idea about palliative care		Technical positives of the ECHO sessions	5824 - 6076	supriya.lahoti
5:7	it was quite practical, so they showed a booklet on like what you have…	it was quite practical, so they showed a booklet on like what you have to practically do and then an app also, so that App was very useful, I shared it with my friends who did not take the course at that time		Benefit of the COVID ECHO program	6348 - 6556	supriya.lahoti
5:8	it was very helpful to people who did not even attend.	it was very helpful to people who did not even attend.		Benefit of the COVID ECHO program	7117 - 7171	supriya.lahoti
5:10	I like the subject I wanted to learn and I thought it was a great expe…	I like the subject I wanted to learn and I thought it was a great experience.		Technical positives of the ECHO sessions	7449 - 7527	supriya.lahoti
5:11	I think people did not ask enough questions at the end. Only two-three…	I think people did not ask enough questions at the end. Only two-three of us were asking all the time		Issues faced in ECHO sessions	7294 - 7395	supriya.lahoti
5:12	So, but what I got out of it I could help my patients with it and even…	So, but what I got out of it I could help my patients with it and even my colleagues		ECHO sessions addressing needs of HCP	8156 - 8240	supriya.lahoti
5:13	yes I was comfortably asking questions.	yes I was comfortably asking questions.		Participants asking questions during sessions	8775 - 8814	supriya.lahoti
5:14	The trainers were friendly. I remember specifically some, her name is…	The trainers were friendly. I remember specifically some, her name is from S, I don’t actually remember her name exactly but it’s actually, it’s extremely nice and is very welcoming.		Participants perception about trainers	8852 - 9035	supriya.lahoti
5:15	most of them had this case discussions things. So, we had to take case…	most of them had this case discussions things. So, we had to take cases from our place, our hospital and present them and we used to discuss cases.		Opportunity to discuss with other providers	9574 - 9720	supriya.lahoti
5:16	It was all right. Everything was…. We had lectures which was 40-45 min…	It was all right. Everything was…. We had lectures which was 40-45 minutes		Time sufficient for topics covered	11064 - 11137	supriya.lahoti
5:17	Yes, it's a good time. You can’t concentrate more than that.	Yes, it's a good time. You can’t concentrate more than that.		Time sufficient for topics covered	11262 - 11322	supriya.lahoti
5:18	I think so weekly session would be good. Once a week you know. Once a…	I think so weekly session would be good. Once a week you know. Once a week I actually found it helpful.		Frequency of the sessions	11567 - 11670	supriya.lahoti
5:19	they would be best in the field and very niche field in India and it w…	they would be best in the field and very niche field in India and it wasn’t disappointing at all		Participants perception about trainers	12006 - 12102	supriya.lahoti
5:20	the content [14:00] That was very good, it was very practical and i…	the content [14:00] That was very good, it was very practical and it met my expectations.		Content of the sessions	12109 - 12203	supriya.lahoti
5:21	Yes, they were very open to interaction, very open to questions	Yes, they were very open to interaction, very open to questions		Participants perception about trainers	12300 - 12362	supriya.lahoti
5:22	No. No	No. No		Language barriers faced	12549 - 12554	supriya.lahoti
5:23	if we had any issues or any questions also, then there was this person…	if we had any issues or any questions also, then there was this person, a coordinator --		Facilitation mechanism for ECHO sessions	12828 - 12916	supriya.lahoti
5:24	We had a number of this person to help us with anything. He forwarded…	We had a number of this person to help us with anything. He forwarded the question to the faculty and the faculty answered back also and he forwarded it to me for response also.		Facilitation mechanism for ECHO sessions	13154 - 13331	supriya.lahoti
5:25	I think it was quite adequate because it had very practical tips like…	I think it was quite adequate because it had very practical tips like the care thing, like how do you start a conversation about [indiscernible] [15:47] all the practical aspects were very helpful		ECHO sessions addressing needs of HCP	13737 - 13932	supriya.lahoti
5:26	Yes actually, like for a palliative care one, of course I ended up sha…	Yes actually, like for a palliative care one, of course I ended up sharing the material and asked about the people also, so even people outside of my organizations and within mine also benefited from it		Technical positives of the ECHO sessions	14402 - 14603	supriya.lahoti
5:27	for the dementia one if I correctly remember that was, I guess the mos…	for the dementia one if I correctly remember that was, I guess the most useful one for us, so we are a geriatric department and it’s rare to find a geriatric department in India. There are very few. So, dealing with dementia cases is also very new to us because there is no precedent take for us in the Indian context. So, it was very helpful interacting with people from all over the country with e…		Technical positives of the ECHO sessions	14609 - 15048	supriya.lahoti
5:28	Yes, I mean even in my organization, we started taking history of deme…	Yes, I mean even in my organization, we started taking history of dementia patients using the format which NIMHANS provided which was very helpful.	The change in practices in different streams of medicine after ECHO sessions	Change in practice case study by profession	15135 - 15281	supriya.lahoti
5:29	it really helped me professionally dealing with identifying dementia p…	it really helped me professionally dealing with identifying dementia patients and dealing with them.		Change in practice case study by profession	15789 - 15888	supriya.lahoti
5:30	Also, with community mental health one also because it's very difficul…	Also, with community mental health one also because it's very difficult for -- [18:00] -- an MBBS doctor to prescribe these antipsychotic medications or sedatives. So, it was really helpful in gaining confidence enough you know so write on prescription of psychiatric drugs.		Change in practice case study by profession	15890 - 16169	supriya.lahoti
5:31	I think CME should be transferred to ECHO.	I think CME should be transferred to ECHO.		Suggestions for improvement/sustainability of programme	17674 - 17717	supriya.lahoti
5:32	but a program like EHCO if it could get CME Credit, I think more peopl…	but a program like EHCO if it could get CME Credit, I think more people will also participate and that money also which they invested will go in a better place.		Suggestions for improvement/sustainability of programme	18047 - 18207	supriya.lahoti
5:33	I have not really seen publicity of event because I have got through t…	I have not really seen publicity of event because I have got through the NIMHANS and like out of nowhere. So, it was not a very directed search.		Suggestions for improvement/sustainability of programme	18437 - 18581	supriya.lahoti
5:34	it is actually a very good model for a population which have access to…	it is actually a very good model for a population which have access to online training, but like we cannot really travel the way through the Kerala or to Bangalore.		Benefit of the COVID ECHO program	19469 - 19633	supriya.lahoti
5:35	we are a profession of people who can have access to resources, the cl…	we are a profession of people who can have access to resources, the class of people you are targeting, people who can access Internet at any point of time even if we are in a place which is kind of resource constraint		Benefit of the COVID ECHO program	19235 - 19451	supriya.lahoti
5:36	So, if you ask a question, it’s an anonymous survey basically, so peop…	So, if you ask a question, it’s an anonymous survey basically, so people tend to respond when it feel is more engaging.		Suggestions for improvement/sustainability of programme	19977 - 20096	supriya.lahoti
6:1	Those sessions were very good I myself joined it and we gained a lot f…	Those sessions were very good I myself joined it and we gained a lot from these sessions because it was case discussions also and Saturday sessions there were advanced cases were also discussed, advanced things like how to go about it at a higher level things go out of control		Technical positives of the ECHO sessions	4636 - 4913	supriya.lahoti
6:2	I think whatever they wanted to convey the course conveyed well then i…	I think whatever they wanted to convey the course conveyed well then it went on the admins also how much they put it into practice. But the message was conveyed well.		Benefit of the COVID ECHO program	7019 - 7185	supriya.lahoti
6:4	Yes to discuss cases and that to like there were a few doctors some of…	Yes to discuss cases and that to like there were a few doctors some of the doctors was in US and seeing Critical Care of Covid cases and yet there were so many cases and we used to look forward to listen to what he is saying.		Opportunity to discuss with other providers	8424 - 8650	supriya.lahoti
6:5	That was open. Everybody was free to ask questions. They were free to…	That was open. Everybody was free to ask questions. They were free to put it on the check box also otherwise also two ask. That was not a problem		Participants asking questions during sessions	8086 - 8230	supriya.lahoti
6:6	No, that was not much of a problem because everybody has got net conne…	No, that was not much of a problem because everybody has got net connection these days. So that was not much of a problem.		Participants perception about logistic arrangements	8887 - 9010	supriya.lahoti
6:7	ot because that they were not interested in it but maybe they were not…	ot because that they were not interested in it but maybe they were not able to manage their time.		Issues faced in ECHO sessions	7586 - 7682	supriya.lahoti
6:8	They were very good and they were very well informed	They were very good and they were very well informed		Participants perception about trainers	9599 - 9650	supriya.lahoti
6:9	The presentations were also good we could come to know what was being…	The presentations were also good we could come to know what was being carried out, how cases are being managed		Participants perception about trainers	9738 - 9847	supriya.lahoti
6:10	There was no language problem.	There was no language problem.		Language barriers faced	10230 - 10260	supriya.lahoti
6:11	curriculum included all subjects ---- 12:32 [poor audio] sometimes reg…	curriculum included all subjects ---- 12:32 [poor audio] sometimes regarding some drugs, sometimes regarding some other clinical protocols, it covered all of them		ECHO sessions addressing needs of HCP	10492 - 10654	supriya.lahoti
6:12	it could do you can teach the knowledge and we could improve the servi…	it could do you can teach the knowledge and we could improve the services at our level after discussions		Changes in practice and skills due to training	11826 - 11929	supriya.lahoti
6:13	for example if there is discussion regarding some drug probably we kno…	for example if there is discussion regarding some drug probably we know that we have to make the drug available to people.		Change in practice case study by profession	11931 - 12052	supriya.lahoti
6:14	that is better arrangements and diagnostics that we can do.	that is better arrangements and diagnostics that we can do.		Changes in practice and skills due to training	13530 - 13589	supriya.lahoti
6:15	Now in Covid time those are not possible {18:10} so for time bein…	Now in Covid time those are not possible {18:10} so for time being this thing can be used for other purposes.		Need for ECHO sessions beyond the pandemic	15039 - 15153	supriya.lahoti
6:16	Interaction between the trainer and the trainee.	Interaction between the trainer and the trainee.		Issues faced in ECHO sessions	15388 - 15436	supriya.lahoti
6:17	And maybe one thing is there that you can improve it in the ECHO train…	And maybe one thing is there that you can improve it in the ECHO training make it compulsory for everybody to switch on the videos.		Solutions/ requirements for issues faced during sessions	15482 - 15613	supriya.lahoti
6:18	that duration they are doing multi tasking because here we cannot swit…	that duration they are doing multi tasking because here we cannot switch on for everybody		Issues faced in ECHO sessions	15751 - 15839	supriya.lahoti
6:19	If it is you know it is mandatory to switch on the video then everybod…	If it is you know it is mandatory to switch on the video then everybody has to take some time.		Solutions/ requirements for issues faced during sessions	16882 - 16975	supriya.lahoti
7:1	It is very helpful.Yeah.For conductivity so virtual. Training or meeti…	It is very helpful.Yeah.For conductivity so virtual. Training or meeting. Things like that.		Benefit of the COVID ECHO program	2953 - 3044	supriya.lahoti
7:2	since it is.We are virtual platform that we can utilize the teams, I m…	since it is.We are virtual platform that we can utilize the teams, I mean by facilities.		Benefit of the COVID ECHO program	4238 - 4326	supriya.lahoti
7:3	Yeah, once or twice a month	Yeah, once or twice a month		Frequency of the sessions	7279 - 7305	supriya.lahoti
7:4	Yeah.So far this thing, uh.Training and this deliberation was concerne…	Yeah.So far this thing, uh.Training and this deliberation was concerned. I think it is.		Participants perception about trainers	7474 - 7561	supriya.lahoti
7:5	it gives offering the virtual platform for this training and all this…	it gives offering the virtual platform for this training and all this was very much required, especially in this present pandemic physical training. Physical interaction is not possible.		Benefit of the COVID ECHO program	9412 - 9598	supriya.lahoti
7:6	Oh. Yeah, will be very much.	Oh. Yeah, will be very much.		Expressed interest in participating again	11161 - 11189	supriya.lahoti
8:1	Email from Echo only.	Email from Echo only.		Source of information of ECHO sessions	2196 - 2217	supriya.lahoti
8:2	Mm-hmm to get some training, maybe in online mode,	Mm-hmm to get some training, maybe in online mode,		Motivation to join the program	3350 - 3399	supriya.lahoti
8:3	Yeah.I did not get much time to ask question. Not one to one interacti…	Yeah.I did not get much time to ask question. Not one to one interaction.		Participants asking questions during sessions	4353 - 4426	supriya.lahoti
8:4	40-50mns should be fair enough.	40-50mns should be fair enough.		Time sufficient for topics covered	5521 - 5552	supriya.lahoti
8:5	It was long.	It was long.		Time sufficient for topics covered	5405 - 5417	supriya.lahoti
8:6	Yeah, quite good.	Yeah, quite good.		Participants perception about trainers	5860 - 5876	supriya.lahoti
8:7	Presentation was good.	Presentation was good.		Participants perception about trainers	6211 - 6232	supriya.lahoti
8:8	I can't pinpoint clinical knowledge where all it is learning experienc…	I can't pinpoint clinical knowledge where all it is learning experience. Not all of them.		ECHO sessions addressing needs of HCP	7212 - 7301	supriya.lahoti
8:9	They were not fitting in my schedule like I told you before.	They were not fitting in my schedule like I told you before.		Issues faced in ECHO sessions	8452 - 8512	supriya.lahoti
8:10	In mental health will definitely attend.	In mental health will definitely attend.		Expressed interest in participating again	8762 - 8803	supriya.lahoti
8:11	It can be, but we should not be sorry cannot be substituted for in per…	It can be, but we should not be sorry cannot be substituted for in person training.		Sustainability of ECHO sessions	9189 - 9272	supriya.lahoti
8:12	It should be once or twice a month. Yeah.And timing should not hamper…	It should be once or twice a month. Yeah.And timing should not hamper with your clinic hours.		Suggestions for improvement/sustainability of programme	9459 - 9551	supriya.lahoti
8:13	Post covid times also. Yeah, both times also. I want to travel. There…	Post covid times also. Yeah, both times also. I want to travel. There should be delicious mixture of online and offline side.		Suggestions for improvement/sustainability of programme	10586 - 10710	supriya.lahoti
8:14	They should include Tier 2 cities also. But not only from the network.	They should include Tier 2 cities also. But not only from the network.		Suggestions for improvement/sustainability of programme	11084 - 11153	supriya.lahoti
8:15	should also be inclusive and they should have their reach in two tier…	should also be inclusive and they should have their reach in two tier cities, regional cities as well.		Suggestions for improvement/sustainability of programme	11333 - 11435	supriya.lahoti
8:16	It should be posted in YouTube.	It should be posted in YouTube.		Suggestions for improvement/sustainability of programme	11615 - 11646	supriya.lahoti
9:2	Then we came to know from 104 helpline that there is, you know this Ec…	Then we came to know from 104 helpline that there is, you know this Echo platform.		Source of information of ECHO sessions	3663 - 3744	supriya.lahoti
9:3	the National Health Mission had given me the responsibility to start a…	the National Health Mission had given me the responsibility to start a new Tele counselling.		Motivation to join the program	3473 - 3564	supriya.lahoti
9:4	there is this professional commitment that I have seen is that very ve…	there is this professional commitment that I have seen is that very very committed.Yeah, every everything was done on time and you know with very much sincerely and dedication by the team.		Benefit of the COVID ECHO program	4287 - 4475	supriya.lahoti
9:5	kind of helping us a lot during the time and in the morning free of co…	kind of helping us a lot during the time and in the morning free of cost and.Paying was important point of time because you know payment was one important thing that we lacked and there was no money involved.		Benefit of the COVID ECHO program	4569 - 4778	supriya.lahoti
9:6	like flexibility through such platforms.	like flexibility through such platforms.		Benefit of the COVID ECHO program	4873 - 4913	supriya.lahoti
9:7	so Accessibility to health care professionals.I mean to say you know m…	so Accessibility to health care professionals.I mean to say you know mostly Accessibility and therefore ability		Benefit of the COVID ECHO program	5102 - 5213	supriya.lahoti
9:8	quite easy for people to reach out.	quite easy for people to reach out.		Comparing ECHO online & physical training	5332 - 5367	supriya.lahoti
9:9	You know when you can't have face to face sessions.Correct, correct?	You know when you can't have face to face sessions.Correct, correct?		Comparing ECHO online & physical training	5414 - 5481	supriya.lahoti
9:11	, during that time I guess to reach out to the population and we had v…	, during that time I guess to reach out to the population and we had very less professionals so we had to train people to address the issues of the mass.		ECHO sessions addressing needs of HCP	5734 - 5887	supriya.lahoti
9:12	we could not do the quality check. I mean to say it was a whole lot of…	we could not do the quality check. I mean to say it was a whole lot of professionals. A large group so we could not do the follow up. Okay and follow up in the way that how much they have learned and how much they have applied.		Challenges	6385 - 6612	supriya.lahoti
9:13	there was this in the Echo platform when we had trained we had a porta…	there was this in the Echo platform when we had trained we had a portal so they had to write down and the feedback was given the written form.So in that way we had some kind of you know quality…		Technical positives of the ECHO sessions	7023 - 7217	supriya.lahoti
9:14	The duration was sufficient enough because we had ample time to intera…	The duration was sufficient enough because we had ample time to interact and all also with this yeah group.		Time sufficient for topics covered	7731 - 7837	supriya.lahoti
9:15	it was very affordable to free of 'cause that was one thing that was r…	it was very affordable to free of 'cause that was one thing that was really, really important during that time and we could get in touch with a lot of people across.		Opportunity to discuss with other providers	8172 - 8337	supriya.lahoti
9:16	You know the world?I mean, you see people from outside also could join…	You know the world?I mean, you see people from outside also could join in and get trained and understand issues		Opportunity to discuss with other providers	8377 - 8487	supriya.lahoti
9:17	And professionals could apply those skills by doing daily counseling,…	And professionals could apply those skills by doing daily counseling, so I think this was something novel and first time. They have started so Echo had been a pioneer in helping this to happen		ECHO sessions addressing needs of HCP	9082 - 9273	supriya.lahoti
9:18	the health professionals were in constant touch with me and you know o…	the health professionals were in constant touch with me and you know or otherwise.ThenHolders so they used to discuss about, you know, certain stuff which were told in the echo sessions. How to go about it in certain tools and tones and all which they had never known before.		Changes in practice and skills due to training	9494 - 9770	supriya.lahoti
9:19	clear the gap or address those gaps in the initial sessions.Oh, get th…	clear the gap or address those gaps in the initial sessions.Oh, get that yeah.So in that way we could understand that we could at least address it.Now changes are there.		Changes in practice and skills due to training	10106 - 10275	supriya.lahoti
9:20	there were certain barriers in the sense that you know net connectivit	there were certain barriers in the sense that you know net connectivit		Participants perception about logistic arrangements	10495 - 10564	supriya.lahoti
9:21	we could not interact with videos were not on all the time. Most of th…	we could not interact with videos were not on all the time. Most of the times by the people.		Issues faced in ECHO sessions	10651 - 10744	supriya.lahoti
9:22	the interaction was is more of audio.Kind of yeah and there was large…	the interaction was is more of audio.Kind of yeah and there was large group and because the net issues and all people could not.You know many times yeah yeah I could not reach to so that was another issue		Issues faced in ECHO sessions	10760 - 10964	supriya.lahoti
9:23	application part could not be checked because the follow up things was…	application part could not be checked because the follow up things was not done in a very in depth manner during that time.		Solutions/ requirements for issues faced during sessions	10986 - 11108	supriya.lahoti
9:24	otherwise very small group 10 people at timeWe could have known and al…	otherwise very small group 10 people at timeWe could have known and all, but it was like lots together.		Solutions/ requirements for issues faced during sessions	11238 - 11341	supriya.lahoti
9:25	some people they don't know us.I don't know them, so sometimes anonymi…	some people they don't know us.I don't know them, so sometimes anonymity helps you know in order to interact,		Benefit of the COVID ECHO program	11583 - 11692	supriya.lahoti
9:26	I mean to say interaction face to face.Yes.So maybe if the videos were…	I mean to say interaction face to face.Yes.So maybe if the videos were on and.We could see each other.It would have been possible in certain ways.Yeah, that will help Yeah helpful,		Solutions/ requirements for issues faced during sessions	12167 - 12347	supriya.lahoti
9:27	in order to access me or to get expert advice or any kind of training…	in order to access me or to get expert advice or any kind of training from me or from our colleagues who are experienced it, that itself is a motivating factor. You know, for these people who could not		Motivation to join the program	13016 - 13216	supriya.lahoti
9:28	that is one motivational factor to interact in one to one basis with u…	that is one motivational factor to interact in one to one basis with us and the other thing is to also learn about subjects of their choice		Motivation to join the program	13466 - 13605	supriya.lahoti
9:29	Sometimes people think that everything is free then I don't know the s…	Sometimes people think that everything is free then I don't know the sustainability remains or not. So many times, I feel if a fee is given or you know the commitment remains more.		Suggestions for improvement/sustainability of programme	14758 - 14938	supriya.lahoti
9:30	After doing everything, when we asked for the feedback form so very le…	After doing everything, when we asked for the feedback form so very less people had given the feedback form. So, you know, the time and effort that they may. You know, maybe because of that free of cost		Sustainability of ECHO sessions	16032 - 16234	supriya.lahoti
9:31	You know when you spend a little bit 200 or 500, whatever petty, then…	You know when you spend a little bit 200 or 500, whatever petty, then it becomes valuable, correct yellow		Suggestions for improvement/sustainability of programme	16673 - 16778	supriya.lahoti
9:32	maybe during Pandemic there was the need of the hour, but maybe post p…	maybe during Pandemic there was the need of the hour, but maybe post pandemic it. Something has to be changed like so.Something has to be changed because the commitment also kind of fades.		Sustainability of ECHO sessions	17258 - 17445	supriya.lahoti
9:33	mean to say in some ways, some workshops or any kind of, you know, sem…	mean to say in some ways, some workshops or any kind of, you know, seminars if they're called as speakers. Or you know some. Importance are given to different echo platforms and hubs in various ways, so maybe you know people also will be interested to sustain right		Suggestions for improvement/sustainability of programme	17850 - 18115	supriya.lahoti
9:34	small groups are much more beneficial to sustain, you know, and, uh, I…	small groups are much more beneficial to sustain, you know, and, uh, I think we need to be open to creative ideas.You know from the beneficiaries or from the participants.		Suggestions for improvement/sustainability of programme	18258 - 18428	supriya.lahoti
9:35	To take their feedback for any kind of modifications.	To take their feedback for any kind of modifications.		Suggestions for improvement/sustainability of programme	18482 - 18535	supriya.lahoti
10:1	I said let me check it out as students myself what is the experience l…	I said let me check it out as students myself what is the experience like as a participant right.		Motivation to join the program	5883 - 5980	supriya.lahoti
10:2	It was also about something I can contribute to as a pulmonologist who…	It was also about something I can contribute to as a pulmonologist who has expert in who has experience in phansist medicine.		Motivation to join the program	6071 - 6195	supriya.lahoti
10:3	what I like is the fact that those of them who came on board as facult…	what I like is the fact that those of them who came on board as faculty when the program was expanding has had the opportunity to understand how programme was designed.		Experience with the program	6422 - 6590	supriya.lahoti
10:5	Your knowledge of how it expands a lot understanding that challenges o…	Your knowledge of how it expands a lot understanding that challenges on ground is very different.		Benefit of the COVID ECHO program	6935 - 7032	supriya.lahoti
10:6	, as faculty there is lot of things to learn what is on ground problem…	, as faculty there is lot of things to learn what is on ground problem is and you learn to pollution with the problems and that I thought was a fascinating part of this experience being a participant		Experience with the program	7463 - 7662	supriya.lahoti
10:7	learn as a faculty this is how challenging, and problem is evolving gr…	learn as a faculty this is how challenging, and problem is evolving growing or solution is growing from one place to another is growing from one place will not apply to other place since policy is not growing		Experience with the program	7708 - 7916	supriya.lahoti
10:8	But overall faculty we were well supported we were whole Echo system f…	But overall faculty we were well supported we were whole Echo system for faculty we had regular meeting and we had what’s app group, and, in every session, we were updated how many participants will be there for this session		Experience with the program	7960 - 8184	supriya.lahoti
10:9	co- facilitator has to monitor the chat and also monitor the extra par…	co- facilitator has to monitor the chat and also monitor the extra part that was required to be done.		Facilitation mechanism for ECHO sessions	8416 - 8519	supriya.lahoti
10:10	overall, it is positive experience that can be built on	overall, it is positive experience that can be built on		Experience with the program	8561 - 8615	supriya.lahoti
10:11	it is technology network and light issues storms and all of that and y…	it is technology network and light issues storms and all of that and you are at one place and your cofacilitator is in another place and there net facility is not good		Issues specific to trainers	8972 - 9140	supriya.lahoti
10:12	Most of the difficulties were related to tech.	Most of the difficulties were related to tech.		Participants perception about logistic arrangements	8768 - 8813	supriya.lahoti
10:13	managing tech issues with it also they have got support from Echo team	managing tech issues with it also they have got support from Echo team		Solutions/ requirements for issues faced during sessions	9353 - 9423	supriya.lahoti
10:14	whenever there were challenges also tips and fixes you got from fellow…	whenever there were challenges also tips and fixes you got from fellow faculty members.		Benefit of the COVID ECHO program	10506 - 10593	supriya.lahoti
10:15	So I think it definitely addressed the core issues that we wanted to h…	So I think it definitely addressed the core issues that we wanted to highlight or create awareness about one		ECHO sessions addressing needs of HCP	10793 - 10900	supriya.lahoti
10:16	there were responses chat boxes lead me to believe that those who were…	there were responses chat boxes lead me to believe that those who were naïve to pilaysis medicine was also understood its relevance to pandemic.		Technical positives of the ECHO sessions	11113 - 11258	supriya.lahoti
10:17	symptoms management wise was huge since there was sense of helplessnes…	symptoms management wise was huge since there was sense of helplessness people had of not being about to aviate the breathlessness that they were seeing among the patients so in that way algorithms the provision for what are the medications what are the dosages how do you use them what are the alternatives you can use if you do not have drug A you can use drug B,non pharmacological measures		Technical positives of the ECHO sessions	11360 - 11755	supriya.lahoti
10:18	early part of pandemic there were lot of questions about the treatment…	early part of pandemic there were lot of questions about the treatment but once that became a little more standardized that became knowledge across country grew and phase wise protocol grew better participants started focus on symptom management part I think those discussions and the sector and later half lot more engaging and focus on pure symptom management communication		Technical positives of the ECHO sessions	11789 - 12163	supriya.lahoti
10:19	lots of people were struggling with that huh and distance part also so…	lots of people were struggling with that huh and distance part also so in terms of professional isolation sigma 2nd we covered most of the basis of and gave people the tool to that they needed in order to scope a little better with stress of relocating		Technical positives of the ECHO sessions	12206 - 12457	supriya.lahoti
10:20	Ya so I had young’s anesthesiologist resident doctor in very busy post…	Ya so I had young’s anesthesiologist resident doctor in very busy post graduate government hospital who enrolled in the programme she was very active in her participation and specially she wrote back about feedback that she got from her family. Who’s loved one passed by in ICU I was able to support the family in loss of refunrevment huh and what I learned really helped me to do that. And you know…		Change in practice case study by profession	13241 - 13794	supriya.lahoti
10:21	this young doctor who got skills for coping up with her own helplessne…	this young doctor who got skills for coping up with her own helplessness when patient dies and is able to translate that to compassionate approach supporting a family belief she does it so well she follows it with message late in 1 week later in bereavement. Month later family reaches out saying that we want to help people who have been kind to us in our times.		Change in practice case study by profession	13847 - 14210	supriya.lahoti
10:22	But I think that this young woman is going to turn out a slightly diff…	But I think that this young woman is going to turn out a slightly different physiologist (Laughter..)because she has been trained early on things about it.		Technical positives of the ECHO sessions	14820 - 14974	supriya.lahoti
10:23	I think it is of great way to reach wider audience I think pandemic wi…	I think it is of great way to reach wider audience I think pandemic with general impact of sensitization of public and general need of doctors and health care workers of the need of the way of training in pilated medicines		ECHO sessions addressing needs of HCP	15348 - 15571	supriya.lahoti
10:24	So beyond covid 19 and beyond cancer and there is cope of expanding th…	So beyond covid 19 and beyond cancer and there is cope of expanding this echo session on very targeted and approach like how will you use this spilated medicine approach to heart failure.		Need for ECHO sessions beyond the pandemic	15603 - 15789	supriya.lahoti
10:25	t Echo offers a platform where someone can be taught in Kanyakumari an…	t Echo offers a platform where someone can be taught in Kanyakumari and he can be taught by someone in Agartala also.		Benefit of the COVID ECHO program	16262 - 16378	supriya.lahoti
10:26	like earlier we sue to go to conferences so this brings down the cost…	like earlier we sue to go to conferences so this brings down the cost increases the access and democratizes the whole education because you are seeing content is freely available and the investment that participant is doing is there time to have access to expert facilitator.		Comparing ECHO online & physical training	16441 - 16716	supriya.lahoti
10:27	we have kind of people who were social workers and who had no kind of…	we have kind of people who were social workers and who had no kind of pilaysis medicine exposure and we had people who had done training in pilaysis medicine doctor and content is such that you can change discussion to where your audience lies.		Benefit of the COVID ECHO program	17824 - 18068	supriya.lahoti
10:28	.And content wise we covered everything that we can without overloadin…	.And content wise we covered everything that we can without overloading people and we sensitize them make them aware of what they can do immediately and if we hopefully ignite some degree of curiosity		Content of the sessions	17298 - 17497	supriya.lahoti
10:29	with there expanding access they can start looking at specialized area…	with there expanding access they can start looking at specialized areas where it can be more focused on that specialty		Suggestions for improvement/sustainability of programme	16799 - 16916	supriya.lahoti
11:1	WhatsApp	WhatsApp		Source of information of ECHO sessions	2388 - 2397	supriya.lahoti
11:2	the model where they can conveniently or it can be done at that done f…	the model where they can conveniently or it can be done at that done from any place that perfectly		Experience with the program	3320 - 3417	supriya.lahoti
11:3	No no no issue no problem at all.	No no no issue no problem at all.		Participants asking questions during sessions	4197 - 4229	supriya.lahoti
11:4	.Like it use to coincide with mechanical duty.	.Like it use to coincide with mechanical duty.		Issues faced in ECHO sessions	4834 - 4879	supriya.lahoti
11:5	I think many things around 45 minutes to one hour, but then it's bette…	I think many things around 45 minutes to one hour, but then it's better if it can be Half an hour		Time sufficient for topics covered	5123 - 5220	supriya.lahoti
11:6	Once a week we can spend because that's what we have other commitments	Once a week we can spend because that's what we have other commitments		Frequency of the sessions	5514 - 5584	supriya.lahoti
11:7	It's only one time presentation. It's continuation with mailling anywh…	It's only one time presentation. It's continuation with mailling anywhere in whatever format that's possible.MMS.Would have been better.		Suggestions for improvement/sustainability of programme	6284 - 6420	supriya.lahoti
11:8	Oh yeah, the connectedness that's great	Oh yeah, the connectedness that's great		Experience with the program	7907 - 7945	supriya.lahoti
11:9	It would seem so I do not have very good expectation on this.	It would seem so I do not have very good expectation on this.		Effect of ECHO sessions on clinical skills	8128 - 8188	supriya.lahoti
11:10	Definitely increases. Yeah, it increases the analytical skill	Definitely increases. Yeah, it increases the analytical skill		Changes in practice and skills due to training	8439 - 8499	supriya.lahoti
11:11	I think it's better probably.Needs to consume.Obviously would be bette…	I think it's better probably.Needs to consume.Obviously would be better for for us.easier for us		Sustainability of ECHO sessions	9321 - 9417	supriya.lahoti
11:12	Things can be put on one platform	Things can be put on one platform		Suggestions for improvement/sustainability of programme	10308 - 10341	supriya.lahoti
12:1	I am in a government job, so I got that link	I am in a government job, so I got that link		Source of information of ECHO sessions	2933 - 2976	supriya.lahoti
12:2	It is my passion to remain updated about any latest knowledge coming.	It is my passion to remain updated about any latest knowledge coming.		Motivation to join the program	3206 - 3275	supriya.lahoti
12:3	There was a lot that they told us. there was a lot of knowledge. The d…	There was a lot that they told us. there was a lot of knowledge. The doctors are connected with the doctors of the world		Experience with the program	3548 - 3667	supriya.lahoti
12:4	They were excellent.	They were excellent.		Experience with the program	4128 - 4148	supriya.lahoti
12:5	Yes, that did happen a couple of times. Not much, just maybe occasiona…	Yes, that did happen a couple of times. Not much, just maybe occasionally.		Participants perception about logistic arrangements	4484 - 4558	supriya.lahoti
12:6	There used to be two sessions in a week. 06:45---- that was enough	There used to be two sessions in a week. 06:45---- that was enough		Frequency of the sessions	5127 - 5193	supriya.lahoti
12:7	One hour is enough	One hour is enough		Time sufficient for topics covered	5588 - 5605	supriya.lahoti
12:8	No, there was no problem. I could understand	No, there was no problem. I could understand		Language barriers faced	6199 - 6243	supriya.lahoti
12:9	Yes, I benefitted. it was an experience. (Inaudible 08:35----08:44) Th…	Yes, I benefitted. it was an experience. (Inaudible 08:35----08:44) There was a lot of interaction with other doctors too		Experience with the program	6909 - 7029	supriya.lahoti
12:10	Yes, I did. I used it in ICU, and in the wards on my patients.	Yes, I did. I used it in ICU, and in the wards on my patients.		Changes in practice and skills due to training	7553 - 7615	supriya.lahoti
12:11	hopefully I should also find that time. Because there is a lot of work…	hopefully I should also find that time. Because there is a lot of work also in the hospital, my duty is there.		Expressed interest in participating again	7858 - 7967	supriya.lahoti
12:12	It really helped us to increase our knowledge. It will help us in futu…	It really helped us to increase our knowledge. It will help us in future.		Benefit of the COVID ECHO program/ Sustainability of COVID ECHO program	8157 - 8229	supriya.lahoti
12:13	conference sessions.	conference sessions.		Suggestions for improvement/sustainability of programme	9102 - 9122	supriya.lahoti
12:14	I would go by telesessions.	I would go by telesessions.		Suggestions for improvement/sustainability of programme	8884 - 8911	supriya.lahoti

## Sheet: Info
Title:	ATLAS.ti - Quotation Report
Project:	COVID ECHO Project
User:	nivedita
Date:	27/05/2021 - 01:51:01
Title:	ATLAS.ti - Quotation Report
Project:	COVID ECHO
User:	supriya.lahoti
Date:	28-05-2021 - 08:42:55
